# Supplementary material for: Bis(2-propyl-1H-imidazol-3-ium) bis­(pyridine-2,6-dicarboxyl­ato-κ3 O 2,N,O 6)cadmate(II)
Source: Acta Crystallogr Sect E Struct Rep Online. 2011 Jun 30;67(Pt 7):m1007. doi: 10.1107/S1600536811024792 (PMC3151894; doi:10.1107/S1600536811024792)
Supplement: Supplementary file 1 [file e-67-m1007-sup1.cif]

##############################################################################
#                                                                            #
# This CIF contains the data in a paper accepted for publication in          #
# Acta Crystallographica Section E. It conforms to the requirements of       #
# Notes for Authors for Acta Crystallographica Section E, and has been       #
# peer reviewed under the auspices of the IUCr Commission on Journals.       #
#                                                                            #
# Full details of the Crystallographic Information File format               #
# are given in the paper "The Crystallographic Information File (CIF):       #
# a New Standard Archive File for Crystallography" by S. R. Hall, F. H.      #
# Allen and I. D. Brown [Acta Cryst. (1991), A47, 655-685].                  #
#                                                                            #
# The current version of the core CIF dictionary is obtainable from          #
# ftp://ftp.iucr.org/pub/cif_core.dic.                                       #
#                                                                            #
# Software is freely available for graphical display of the structure(s)     #
# in this CIF. For information consult the CIF software page                 #
# http://www.iucr.org/resources/cif/software.                                #
#                                                                            #
# This file may be used for bona fide research purposes within the           #
# scientific community so long as proper attribution is given to the journal # 
# article from which it was obtained.                                        #
#                                                                            #
##############################################################################
data_I
_audit_creation_method     SHELXL-97
_chemical_name_systematic
;
Bis(2-propyl-1<i>H</i>-imidazol-3-ium)
bis(pyridine-2,6-dicarboxylato-\k^3^<i>O</i>^2^,<i>N</i>,<i>O</i>^6^)cadmate(II)
;
_chemical_name_common     ?
_chemical_formula_moiety     '2(C6 H11 N2 +), C14 H6 Cd N2 O8 2-'
_chemical_formula_sum     'C26 H28 Cd N6 O8'
_chemical_formula_iupac     '(C6 H11 N2)2 [Cd (C7 H3 N O4)2]'
_chemical_formula_weight     664.95
_chemical_melting_point     ?
_symmetry_cell_setting     monoclinic
_symmetry_space_group_name_H-M     'C 2/c'
_symmetry_space_group_name_Hall     '-C 2yc'
loop_
    _symmetry_equiv_pos_as_xyz
    'x, y, z'
    '-x, y, -z+1/2'
    'x+1/2, y+1/2, z'
    '-x+1/2, y+1/2, -z+1/2'
    '-x, -y, -z'
    'x, -y, z-1/2'
    '-x+1/2, -y+1/2, -z'
    'x+1/2, -y+1/2, z-1/2'
_cell_length_a     19.928(4)
_cell_length_b     9.5038(19)
_cell_length_c     15.073(3)
_cell_angle_alpha     90.00
_cell_angle_beta     109.90(3)
_cell_angle_gamma     90.00
_cell_volume     2684.2(11)
_cell_formula_units_Z     4
_cell_measurement_reflns_used     5638
_cell_measurement_theta_min     22.38
_cell_measurement_theta_max     4.56
_cell_measurement_temperature     295(2)
_exptl_crystal_description     prism
_exptl_crystal_colour     colourless
_exptl_crystal_size_max     0.22
_exptl_crystal_size_mid     0.12
_exptl_crystal_size_min     0.08
_exptl_crystal_density_diffrn     1.645
_exptl_crystal_density_meas     ?
_exptl_crystal_density_method     'not measured'
_exptl_crystal_F_000     1352
_exptl_absorpt_coefficient_mu     0.875
_exptl_absorpt_correction_type     multi-scan
_exptl_absorpt_process_details     '(<i>SADABS</i>; Sheldrick, 1996)'
_exptl_absorpt_correction_T_min     0.7958
_exptl_absorpt_correction_T_max     0.8084
_exptl_special_details     ?
_diffrn_ambient_temperature     295(2)
_diffrn_radiation_type     MoK\a
_diffrn_radiation_wavelength     0.71073
_diffrn_radiation_source     'fine--focus sealed tube'
_diffrn_radiation_monochromator     'graphite'
_diffrn_measurement_device_type     'Bruker SMART CCD area-detector'
_diffrn_measurement_method     '\f and \w'
_diffrn_detector_area_resol_mean     ?
_diffrn_reflns_number     11223
_diffrn_reflns_av_R_equivalents     0.0339
_diffrn_reflns_av_sigmaI/netI     0.0244
_diffrn_reflns_theta_min     3.45
_diffrn_reflns_theta_max     25.02
_diffrn_reflns_theta_full     25.02
_diffrn_measured_fraction_theta_max     0.997
_diffrn_measured_fraction_theta_full     0.997
_diffrn_reflns_limit_h_min     -23
_diffrn_reflns_limit_h_max     23
_diffrn_reflns_limit_k_min     -11
_diffrn_reflns_limit_k_max     11
_diffrn_reflns_limit_l_min     -17
_diffrn_reflns_limit_l_max     17
_diffrn_standards_number     0
_diffrn_standards_interval_count     .
_diffrn_standards_interval_time     .
_diffrn_standards_decay_%     ?
_refine_special_details
;
Refinement of <i>F</i>^2^ against ALL reflections. The weighted <i>R</i>-factor
<i>wR</i> and goodness of fit <i>S</i> are based on <i>F</i>^2^, conventional
<i>R</i>-factors <i>R</i> are based on <i>F</i>, with <i>F</i> set to zero for
negative <i>F</i>^2^. The threshold expression of <i>F</i>^2^ >
\s(<i>F</i>^2^) is used only for calculating <i>R</i>-factors(gt) <i>etc</i>.
and is not relevant to the choice of reflections for refinement.
<i>R</i>-factors based on <i>F</i>^2^ are statistically about twice as large
as those based on <i>F</i>, and <i>R</i>- factors based on ALL data will be
even larger.
;
_reflns_number_total     2364
_reflns_number_gt     2238
_reflns_threshold_expression     I>2\s(I)
_refine_ls_structure_factor_coef     Fsqd
_refine_ls_matrix_type     full
_refine_ls_R_factor_all     0.0352
_refine_ls_R_factor_gt     0.0314
_refine_ls_wR_factor_gt     0.0640
_refine_ls_wR_factor_ref     0.0651
_refine_ls_goodness_of_fit_ref     1.188
_refine_ls_restrained_S_all     1.188
_refine_ls_number_reflns     2364
_refine_ls_number_parameters     186
_refine_ls_number_restraints     0
_refine_ls_hydrogen_treatment     constr
_refine_ls_weighting_scheme     calc
_refine_ls_weighting_details
         'calc w=1/[\s^2^(Fo^2^)+(0.0218P)^2^+4.3339P] where P=(Fo^2^+2Fc^2^)/3'
_atom_sites_solution_hydrogens     geom
_atom_sites_solution_primary     direct
_atom_sites_solution_secondary     difmap
_refine_ls_shift/su_max     0.000
_refine_ls_shift/su_mean     0.000
_refine_diff_density_max     0.261
_refine_diff_density_min     -0.458
_refine_ls_extinction_method     none
_refine_ls_extinction_coef     ?
loop_
    _atom_type_symbol
    _atom_type_description
    _atom_type_scat_dispersion_real
    _atom_type_scat_dispersion_imag
    _atom_type_scat_source
    'C' 'C' 0.0033 0.0016
                         'International Tables Vol C Tables 4.2.6.8 and 6.1.1.4'
    'Cd' 'Cd' -0.8075 1.2024
                         'International Tables Vol C Tables 4.2.6.8 and 6.1.1.4'
    'O' 'O' 0.0106 0.0060
                         'International Tables Vol C Tables 4.2.6.8 and 6.1.1.4'
    'N' 'N' 0.0061 0.0033
                         'International Tables Vol C Tables 4.2.6.8 and 6.1.1.4'
    'H' 'H' 0.0000 0.0000
                         'International Tables Vol C Tables 4.2.6.8 and 6.1.1.4'
_computing_data_collection     'SMART (Bruker, 1998)'
_computing_cell_refinement     'SAINT (Bruker, 1998)'
_computing_data_reduction     'SAINT (Bruker, 1998)'
_computing_structure_solution     'SHELXS97 (Sheldrick, 2008)'
_computing_structure_refinement     'SHELXL97 (Sheldrick, 2008)'
_computing_molecular_graphics     'SHELXTL (Sheldrick, 2008)'
_computing_publication_material     'SHELXTL (Sheldrick, 2008)'
loop_
    _atom_site_type_symbol
    _atom_site_label
    _atom_site_fract_x
    _atom_site_fract_y
    _atom_site_fract_z
    _atom_site_U_iso_or_equiv
    _atom_site_adp_type
    _atom_site_calc_flag
    _atom_site_refinement_flags
    _atom_site_occupancy
    _atom_site_symmetry_multiplicity
    _atom_site_disorder_assembly
    _atom_site_disorder_group
    Cd Cd1 0.0000 0.07339(3) 0.2500 0.03025(11) Uani d S 1 2 . .
    O O1 0.09384(11) -0.0821(2) 0.31049(13) 0.0428(5) Uani d . 1 1 . .
    C C7 0.13072(14) -0.0697(3) 0.39623(19) 0.0301(6) Uani d . 1 1 . .
    N N1 0.04450(10) 0.0993(2) 0.40666(14) 0.0221(5) Uani d . 1 1 . .
    O O3 -0.06932(10) 0.2362(2) 0.29862(13) 0.0400(5) Uani d . 1 1 . .
    O O2 0.18879(10) -0.1286(2) 0.43686(14) 0.0413(5) Uani d . 1 1 . .
    O O4 -0.07871(12) 0.3529(3) 0.42064(15) 0.0513(6) Uani d . 1 1 . .
    C C6 -0.05008(14) 0.2656(3) 0.3843(2) 0.0309(6) Uani d . 1 1 . .
    C C5 0.10172(13) 0.0254(3) 0.45517(17) 0.0228(5) Uani d . 1 1 . .
    C C1 0.01417(13) 0.1878(3) 0.44944(18) 0.0243(6) Uani d . 1 1 . .
    C C4 0.13092(14) 0.0374(3) 0.55192(18) 0.0298(6) Uani d . 1 1 . .
    H H4A 0.1713 -0.0139 0.5856 0.036 Uiso calc R 1 1 . .
    C C3 0.09920(15) 0.1269(3) 0.59761(18) 0.0349(7) Uani d . 1 1 . .
    H H3A 0.1173 0.1349 0.6630 0.042 Uiso calc R 1 1 . .
    C C2 0.04064(14) 0.2043(3) 0.54622(18) 0.0321(6) Uani d . 1 1 . .
    H H2A 0.0193 0.2667 0.5760 0.039 Uiso calc R 1 1 . .
    N N3 0.33043(12) 0.0315(2) 0.29967(17) 0.0340(6) Uani d . 1 1 . .
    H H3B 0.3571 -0.0311 0.3360 0.041 Uiso calc R 1 1 . .
    C C9 0.24342(15) 0.1779(3) 0.2381(2) 0.0357(7) Uani d . 1 1 . .
    H H9A 0.2019 0.2307 0.2254 0.043 Uiso calc R 1 1 . .
    N N2 0.29048(11) 0.1827(2) 0.18995(16) 0.0313(5) Uani d . 1 1 . .
    H H2B 0.2866 0.2357 0.1422 0.038 Uiso calc R 1 1 . .
    C C10 0.26839(15) 0.0829(3) 0.3068(2) 0.0379(7) Uani d . 1 1 . .
    H H10A 0.2476 0.0569 0.3511 0.045 Uiso calc R 1 1 . .
    C C8 0.34294(14) 0.0927(3) 0.2285(2) 0.0316(6) Uani d . 1 1 . .
    C C11 0.40311(17) 0.0637(4) 0.1952(3) 0.0531(9) Uani d . 1 1 . .
    H H11A 0.4345 -0.0051 0.2365 0.064 Uiso calc R 1 1 . .
    H H11B 0.4303 0.1495 0.1986 0.064 Uiso calc R 1 1 . .
    C C12 0.3781(3) 0.0082(5) 0.0936(3) 0.0786(14) Uani d . 1 1 . .
    H H12A 0.3508 0.0811 0.0517 0.094 Uiso calc R 1 1 . .
    H H12B 0.4196 -0.0118 0.0760 0.094 Uiso calc R 1 1 . .
    C C13 0.3335(2) -0.1215(5) 0.0797(3) 0.0729(13) Uani d . 1 1 . .
    H H13A 0.3195 -0.1505 0.0149 0.109 Uiso calc R 1 1 . .
    H H13B 0.2917 -0.1021 0.0956 0.109 Uiso calc R 1 1 . .
    H H13C 0.3605 -0.1951 0.1195 0.109 Uiso calc R 1 1 . .
loop_
    _atom_site_aniso_label
    _atom_site_aniso_U_11
    _atom_site_aniso_U_22
    _atom_site_aniso_U_33
    _atom_site_aniso_U_12
    _atom_site_aniso_U_13
    _atom_site_aniso_U_23
    Cd1 0.03459(18) 0.03409(18) 0.01739(15) 0.000 0.00275(11) 0.000
    O1 0.0528(13) 0.0463(12) 0.0258(11) 0.0206(11) 0.0090(9) -0.0040(9)
    C7 0.0329(15) 0.0278(14) 0.0306(15) 0.0010(13) 0.0123(12) 0.0042(12)
    N1 0.0216(11) 0.0243(12) 0.0198(11) -0.0003(9) 0.0062(9) 0.0008(9)
    O3 0.0346(11) 0.0486(13) 0.0298(11) 0.0154(10) 0.0019(9) 0.0016(9)
    O2 0.0328(11) 0.0433(12) 0.0431(12) 0.0159(10) 0.0071(9) -0.0023(10)
    O4 0.0512(14) 0.0585(15) 0.0436(13) 0.0309(12) 0.0154(11) -0.0012(11)
    C6 0.0260(14) 0.0309(15) 0.0352(16) 0.0036(12) 0.0095(12) 0.0034(13)
    C5 0.0215(13) 0.0229(13) 0.0233(13) -0.0009(10) 0.0066(10) 0.0028(10)
    C1 0.0243(13) 0.0244(13) 0.0255(13) 0.0000(11) 0.0101(11) -0.0002(11)
    C4 0.0261(14) 0.0337(16) 0.0245(14) 0.0010(12) 0.0021(11) 0.0051(12)
    C3 0.0371(16) 0.0478(18) 0.0173(13) -0.0029(14) 0.0062(12) -0.0017(12)
    C2 0.0349(16) 0.0370(17) 0.0268(14) -0.0008(13) 0.0136(12) -0.0059(12)
    N3 0.0331(13) 0.0281(13) 0.0395(14) 0.0027(10) 0.0107(11) 0.0019(11)
    C9 0.0265(14) 0.0336(16) 0.0462(18) 0.0023(12) 0.0112(13) -0.0047(14)
    N2 0.0296(12) 0.0268(12) 0.0373(13) -0.0007(10) 0.0114(10) 0.0020(10)
    C10 0.0362(16) 0.0394(17) 0.0421(17) -0.0022(14) 0.0186(13) -0.0046(15)
    C8 0.0252(14) 0.0254(15) 0.0439(17) -0.0039(12) 0.0115(12) -0.0034(13)
    C11 0.0419(18) 0.0431(19) 0.087(3) 0.0057(16) 0.0383(19) 0.0133(19)
    C12 0.111(4) 0.076(3) 0.081(3) 0.046(3) 0.075(3) 0.034(2)
    C13 0.092(3) 0.076(3) 0.048(2) 0.037(3) 0.021(2) -0.006(2)
_geom_special_details
;
All s.u.'s (except the s.u. in the dihedral angle between two l.s. planes)
are estimated using the full covariance matrix. The cell s.u.'s are taken
into account individually in the estimation of s.u.'s in distances, angles
and torsion angles; correlations between s.u.'s in cell parameters are only
used when they are defined by crystal symmetry. An approximate (isotropic)
treatment of cell s.u.'s is used for estimating s.u.'s involving l.s.
planes.
;
loop_
    _geom_bond_atom_site_label_1
    _geom_bond_atom_site_label_2
    _geom_bond_site_symmetry_2
    _geom_bond_distance
    _geom_bond_publ_flag
    Cd1 N1 . 2.235(2) ?
    Cd1 N1 2 2.235(2) ?
    Cd1 O1 . 2.313(2) ?
    Cd1 O1 2 2.313(2) ?
    Cd1 O3 2 2.351(2) ?
    Cd1 O3 . 2.351(2) ?
    O1 C7 . 1.256(3) ?
    C7 O2 . 1.243(3) ?
    C7 C5 . 1.513(4) ?
    N1 C1 . 1.324(3) ?
    N1 C5 . 1.326(3) ?
    O3 C6 . 1.247(3) ?
    O4 C6 . 1.236(3) ?
    C6 C1 . 1.515(4) ?
    C5 C4 . 1.379(4) ?
    C1 C2 . 1.381(4) ?
    C4 C3 . 1.376(4) ?
    C4 H4A . 0.9300 ?
    C3 C2 . 1.374(4) ?
    C3 H3A . 0.9300 ?
    C2 H2A . 0.9300 ?
    N3 C8 . 1.316(4) ?
    N3 C10 . 1.368(4) ?
    N3 H3B . 0.8600 ?
    C9 C10 . 1.336(4) ?
    C9 N2 . 1.368(4) ?
    C9 H9A . 0.9300 ?
    N2 C8 . 1.323(3) ?
    N2 H2B . 0.8600 ?
    C10 H10A . 0.9300 ?
    C8 C11 . 1.475(4) ?
    C11 C12 . 1.534(6) ?
    C11 H11A . 0.9700 ?
    C11 H11B . 0.9700 ?
    C12 C13 . 1.492(6) ?
    C12 H12A . 0.9700 ?
    C12 H12B . 0.9700 ?
    C13 H13A . 0.9600 ?
    C13 H13B . 0.9600 ?
    C13 H13C . 0.9600 ?
loop_
    _geom_angle_atom_site_label_1
    _geom_angle_atom_site_label_2
    _geom_angle_atom_site_label_3
    _geom_angle_site_symmetry_1
    _geom_angle_site_symmetry_3
    _geom_angle
    _geom_angle_publ_flag
    N1 Cd1 N1 . 2 167.37(11) ?
    N1 Cd1 O1 . . 71.16(7) ?
    N1 Cd1 O1 2 . 117.61(7) ?
    N1 Cd1 O1 . 2 117.61(7) ?
    N1 Cd1 O1 2 2 71.16(7) ?
    O1 Cd1 O1 . 2 100.59(11) ?
    N1 Cd1 O3 . 2 101.12(7) ?
    N1 Cd1 O3 2 2 70.27(7) ?
    O1 Cd1 O3 . 2 93.52(8) ?
    O1 Cd1 O3 2 2 141.21(7) ?
    N1 Cd1 O3 . . 70.27(7) ?
    N1 Cd1 O3 2 . 101.12(7) ?
    O1 Cd1 O3 . . 141.21(7) ?
    O1 Cd1 O3 2 . 93.52(8) ?
    O3 Cd1 O3 2 . 97.69(11) ?
    C7 O1 Cd1 . . 117.19(17) ?
    O2 C7 O1 . . 125.8(3) ?
    O2 C7 C5 . . 117.2(2) ?
    O1 C7 C5 . . 117.0(2) ?
    C1 N1 C5 . . 121.1(2) ?
    C1 N1 Cd1 . . 120.09(16) ?
    C5 N1 Cd1 . . 118.80(16) ?
    C6 O3 Cd1 . . 117.65(17) ?
    O4 C6 O3 . . 125.7(3) ?
    O4 C6 C1 . . 117.2(2) ?
    O3 C6 C1 . . 117.1(2) ?
    N1 C5 C4 . . 120.9(2) ?
    N1 C5 C7 . . 114.9(2) ?
    C4 C5 C7 . . 124.2(2) ?
    N1 C1 C2 . . 120.9(2) ?
    N1 C1 C6 . . 114.8(2) ?
    C2 C1 C6 . . 124.3(2) ?
    C3 C4 C5 . . 118.7(2) ?
    C3 C4 H4A . . 120.7 ?
    C5 C4 H4A . . 120.7 ?
    C4 C3 C2 . . 119.7(2) ?
    C4 C3 H3A . . 120.2 ?
    C2 C3 H3A . . 120.2 ?
    C3 C2 C1 . . 118.7(3) ?
    C3 C2 H2A . . 120.6 ?
    C1 C2 H2A . . 120.6 ?
    C8 N3 C10 . . 109.5(2) ?
    C8 N3 H3B . . 125.3 ?
    C10 N3 H3B . . 125.3 ?
    C10 C9 N2 . . 107.0(3) ?
    C10 C9 H9A . . 126.5 ?
    N2 C9 H9A . . 126.5 ?
    C8 N2 C9 . . 109.1(2) ?
    C8 N2 H2B . . 125.5 ?
    C9 N2 H2B . . 125.5 ?
    C9 C10 N3 . . 106.7(3) ?
    C9 C10 H10A . . 126.6 ?
    N3 C10 H10A . . 126.6 ?
    N3 C8 N2 . . 107.7(2) ?
    N3 C8 C11 . . 126.6(3) ?
    N2 C8 C11 . . 125.7(3) ?
    C8 C11 C12 . . 112.3(3) ?
    C8 C11 H11A . . 109.2 ?
    C12 C11 H11A . . 109.2 ?
    C8 C11 H11B . . 109.2 ?
    C12 C11 H11B . . 109.2 ?
    H11A C11 H11B . . 107.9 ?
    C13 C12 C11 . . 113.6(3) ?
    C13 C12 H12A . . 108.9 ?
    C11 C12 H12A . . 108.9 ?
    C13 C12 H12B . . 108.9 ?
    C11 C12 H12B . . 108.9 ?
    H12A C12 H12B . . 107.7 ?
    C12 C13 H13A . . 109.5 ?
    C12 C13 H13B . . 109.5 ?
    H13A C13 H13B . . 109.5 ?
    C12 C13 H13C . . 109.5 ?
    H13A C13 H13C . . 109.5 ?
    H13B C13 H13C . . 109.5 ?
loop_
    _geom_hbond_atom_site_label_D
    _geom_hbond_atom_site_label_H
    _geom_hbond_atom_site_label_A
    _geom_hbond_site_symmetry_A
    _geom_hbond_distance_DH
    _geom_hbond_distance_HA
    _geom_hbond_distance_DA
    _geom_hbond_angle_DHA
    N2 H2B O2 4_555 0.86 1.93 2.753(3) 160
    N3 H3B O4 3_545 0.86 1.84 2.690(3) 173
_iucr_refine_instructions_details
;
TITL 1 in   C2/c
CELL  0.71073   19.9280    9.5038   15.0730    90.000   109.900    90.000
ZERR 4           0.0040    0.0019    0.0030     0.000     0.030     0.000
LATT 7
SYMM             - X ,              Y ,    0.50000 - Z
SFAC C  Cd O  N  H
UNIT 104 4 32 24 112
OMIT  -3.00  50.04
L.S. 20
ACTA
bond $H
FMAP 2
PLAN 0
htab
WGHT      0.0218      4.3339
FVAR       0.20798
CD1   2   0.00000   0.07338   0.25000  10.50000   0.03427   0.03387 =
       0.01722   0.00000   0.00271   0.00000
O1    3   0.09385  -0.08208   0.31054  11.00000   0.05248   0.04690 =
       0.02687  -0.00353   0.00975   0.02107
C7    1   0.13066  -0.06968   0.39618  11.00000   0.03278   0.02892 =
       0.03063   0.00456   0.01202   0.00157
N1    4   0.04452   0.09924   0.40672  11.00000   0.02190   0.02421 =
       0.01994   0.00113   0.00576   0.00004
O3    3  -0.06930   0.23624   0.29861  11.00000   0.03459   0.04857 =
       0.03104   0.00135   0.00224   0.01491
O2    3   0.18877  -0.12857   0.43680  11.00000   0.03326   0.04419 =
       0.04349  -0.00187   0.00694   0.01667
O4    3  -0.07868   0.35318   0.42060  11.00000   0.05122   0.05970 =
       0.04371  -0.00093   0.01499   0.03147
C6    1  -0.05006   0.26550   0.38431  11.00000   0.02526   0.03173 =
       0.03510   0.00284   0.00865   0.00471
C5    1   0.10165   0.02543   0.45503  11.00000   0.02217   0.02325 =
       0.02302   0.00296   0.00620  -0.00078
C1    1   0.01422   0.18770   0.44948  11.00000   0.02425   0.02432 =
       0.02538   0.00002   0.00998   0.00051
C4    1   0.13101   0.03772   0.55195  11.00000   0.02668   0.03333 =
       0.02433   0.00478   0.00214   0.00055
AFIX  43
H4A   5   0.17149  -0.01328   0.58566  11.00000  -1.20000
AFIX   0
C3    1   0.09919   0.12686   0.59753  11.00000   0.03722   0.04823 =
       0.01747  -0.00188   0.00589  -0.00241
AFIX  43
H3A   5   0.11722   0.13468   0.66292  11.00000  -1.20000
AFIX   0
C2    1   0.04056   0.20450   0.54615  11.00000   0.03490   0.03698 =
       0.02668  -0.00563   0.01308  -0.00102
AFIX  43
H2A   5   0.01917   0.26690   0.57592  11.00000  -1.20000
AFIX   0
N3    4   0.33083   0.03030   0.30022  11.00000   0.03307   0.02974 =
       0.04035   0.00127   0.01405   0.00016
AFIX  43
H3B   5   0.35887  -0.03542   0.33801  11.00000  -1.20000
AFIX   0
C9    1   0.24286   0.17870   0.23817  11.00000   0.02897   0.03273 =
       0.04411   0.00471   0.01062   0.00080
AFIX  43
H9A   5   0.20008   0.23338   0.22518  11.00000  -1.20000
AFIX   0
N2    4   0.29048   0.18366   0.18913  11.00000   0.02745   0.02596 =
       0.04103   0.00210   0.01151   0.00114
AFIX  43
H2B   5   0.28657   0.23896   0.13914  11.00000  -1.20000
AFIX   0
C10   1   0.26798   0.08259   0.30754  11.00000   0.03604   0.03933 =
       0.04368   0.00697   0.01541   0.00217
AFIX  43
H10A  5   0.24648   0.05566   0.35313  11.00000  -1.20000
AFIX   0
C8    1   0.34288   0.09274   0.22862  11.00000   0.02413   0.02742 =
       0.04497   0.00493   0.01159   0.00450
C11   1   0.40330   0.06362   0.19557  11.00000   0.04209   0.04384 =
       0.08701  -0.01388   0.03894  -0.00666
AFIX  23
H11A  5   0.43452  -0.00544   0.23681  11.00000  -1.20000
H11B  5   0.43055   0.14929   0.19916  11.00000  -1.20000
AFIX   0
C12   1   0.37805   0.00818   0.09347  11.00000   0.11165   0.07539 =
       0.08198  -0.03335   0.07567  -0.04420
AFIX  23
H12A  5   0.35050   0.08107   0.05180  11.00000  -1.20000
H12B  5   0.41951  -0.01126   0.07560  11.00000  -1.20000
AFIX   0
C13   1   0.33380  -0.12156   0.07962  11.00000   0.09156   0.07762 =
       0.04786   0.00650   0.02135  -0.03734
AFIX  33
H13A  5   0.31983  -0.15056   0.01484  11.00000  -1.50000
H13B  5   0.29199  -0.10269   0.09563  11.00000  -1.50000
H13C  5   0.36105  -0.19509   0.11944  11.00000  -1.50000
AFIX   0
HKLF 4
END
;
data_global
_journal_date_recd_electronic     2011-06-06
_journal_date_accepted     2011-06-23
_journal_name_full     'Acta Crystallographica, Section E'
_journal_year     2011
_journal_volume     67
_journal_issue      7
_journal_page_first     m1007
_journal_page_last     m1007
_journal_paper_category     QM
_journal_coeditor_code     AA2014
_publ_contact_author
;
 Gui-Ying Dong
 College of Chemical Engineering
 Hebei United University
 Tangshan 063009
 People's Republic of China
;
_publ_contact_author_email     tsdgying@126.com
_publ_contact_author_fax     '+86 0315-2592170'
_publ_contact_author_phone     '+86 0315-2592169'
_publ_section_title
;\
Bis(2-propyl-1<i>H</i>-imidazol-3-ium)
bis(pyridine-2,6-dicarboxylato-\k^3^<i>O</i>^2^,<i>N</i>,<i>O</i>^6^)\
cadmate(II)
;
loop_
    _publ_author_name
    _publ_author_address
    'Dong, Gui-Ying'
;
College of Chemical Engineering
Hebei United University
Tangshan 063009
People's Republic of China
;
    'Liu, Tong-Fei'
;
College of Chemical Engineering
Hebei United University
Tangshan 063009
People's Republic of China
;
    'He, Cui-Hong'
;
College of Chemical Engineering
Hebei United University
Tangshan 063009
People's Republic of China
;
    'Deng, Xiao-Chen'
;
Qian'an College
Hebei United University
Tangshan 063009
People's Republic of China
;
    'Shi, Xiao-Ge'
;
Qian'an College
Hebei United University
Tangshan 063009
People's Republic of China
;
