# Supplementary material for: Bis(2-propyl-1H-imidazol-3-ium) bis­(pyridine-2,6-dicarboxyl­ato-κ3 O 2,N,O 6)cadmate(II)
Source: Acta Crystallogr Sect E Struct Rep Online. 2011 Jun 30;67(Pt 7):m1007. doi: 10.1107/S1600536811024792 (PMC3151894; doi:10.1107/S1600536811024792)
Supplement: Supplementary file 2 [file e-67-m1007-Isup2.hkl]

# 
# h,k,l, Fc-squared, Fo-squared, sigma(Fo-squared) and status flag 
# 
data_I
_shelx_title ' 1 in   C2/c' 
_shelx_refln_list_code          4 
_shelx_F_calc_maximum      418.55 
_exptl_crystal_F_000      1352.00 
_reflns_d_resolution_high  0.8402 
 
loop_ 
 _symmetry_equiv_pos_as_xyz 
 'x, y, z' 
 '-x, y, -z+1/2' 
 'x+1/2, y+1/2, z' 
 '-x+1/2, y+1/2, -z+1/2' 
 '-x, -y, -z' 
 'x, -y, z-1/2' 
 '-x+1/2, -y+1/2, -z' 
 'x+1/2, -y+1/2, z-1/2' 
 
_cell_length_a    19.9280 
_cell_length_b     9.5038 
_cell_length_c    15.0730 
_cell_angle_alpha  90.000 
_cell_angle_beta  109.900 
_cell_angle_gamma  90.000 
 
_shelx_F_squared_multiplier     1.000 
 
loop_ 
 _refln_index_h 
 _refln_index_k 
 _refln_index_l 
 _refln_F_squared_calc 
 _refln_F_squared_meas 
 _refln_F_squared_sigma 
 _refln_observed_status 
   4   0   0       73.35       64.72     12.86 o 
   6   0   0     2190.48     1786.26     31.77 o 
   8   0   0     5631.54     5780.61     82.10 o 
  10   0   0    13440.25    13662.63    179.32 o 
  12   0   0    13147.41    12892.17    192.57 o 
  14   0   0     2647.46     2399.31    166.17 o 
  16   0   0     3027.85     3009.96     92.98 o 
  18   0   0     2839.49     2885.86    124.81 o 
  20   0   0     3665.63     3687.04    184.19 o 
  22   0   0     2355.30     2288.29    167.17 o 
   3   1   0    60418.41    56383.27    367.90 o 
   5   1   0     4456.44     4596.86     51.45 o 
   7   1   0    16980.48    17224.81    117.20 o 
   9   1   0    27342.62    27533.99    198.49 o 
  11   1   0     7850.64     7948.04    116.19 o 
  13   1   0       36.17       84.39     22.76 o 
  15   1   0     6065.31     6253.77     96.85 o 
  17   1   0     2244.80     2265.17     85.93 o 
  19   1   0      869.55      897.05     57.66 o 
  21   1   0     3988.87     3959.74    142.17 o 
   0   2   0    28099.75    28074.76    321.21 o 
   2   2   0      387.04      406.93     11.07 o 
   4   2   0    16735.55    17619.58    154.22 o 
   6   2   0    13124.72    12058.05    111.66 o 
   8   2   0    27357.30    27569.44    170.12 o 
  10   2   0     7461.02     7649.50     76.04 o 
  12   2   0     4166.70     4062.66     62.51 o 
  14   2   0      211.05      235.93     38.63 o 
  16   2   0      339.42      400.46     39.28 o 
  18   2   0     1451.65     1487.45     68.57 o 
  20   2   0      461.84      525.25     63.80 o 
   1   3   0      174.41      192.50     13.06 o 
   3   3   0      116.26      225.55     18.41 o 
   5   3   0      305.79      518.35     31.43 o 
   7   3   0       32.45       89.95     17.94 o 
   9   3   0     1638.44     1868.66     45.19 o 
  11   3   0        2.03       49.40     34.18 o 
  13   3   0      754.39      729.48     39.56 o 
  15   3   0     1230.99     1260.51     56.44 o 
  17   3   0      108.88      143.68     39.55 o 
  19   3   0      447.94      534.46     57.54 o 
  21   3   0       24.40       59.98     45.38 o 
   0   4   0     6182.87     6369.93     99.22 o 
   2   4   0      261.52      299.32     20.08 o 
   4   4   0     2082.42     2120.29     45.53 o 
   6   4   0     1113.24     1078.15     24.21 o 
   8   4   0       17.76       25.77     16.42 o 
  10   4   0     2313.73     2092.02     66.12 o 
  12   4   0     2206.84     2236.32     64.85 o 
  14   4   0       69.76      115.60     39.31 o 
  16   4   0        0.62       91.53     43.15 o 
  18   4   0       34.74      177.40     50.83 o 
  20   4   0      278.81      346.16     57.94 o 
   1   5   0     8173.92     8152.38    158.17 o 
   3   5   0     2054.31     1917.97     39.34 o 
   5   5   0     3345.73     3360.77     53.42 o 
   7   5   0      908.48      805.53     22.86 o 
   9   5   0     3571.15     3285.24     91.68 o 
  11   5   0     2866.63     2787.37     74.45 o 
  13   5   0       28.51       99.89     30.76 o 
  15   5   0     2698.44     2502.57     86.66 o 
  17   5   0      421.74      511.82     59.30 o 
  19   5   0     1031.44     1007.61     96.91 o 
   0   6   0    14849.13    15128.98    239.33 o 
   2   6   0    15147.94    15450.53    304.67 o 
   4   6   0     4195.53     4087.29     69.27 o 
   6   6   0     3306.36     3359.09     69.41 o 
   8   6   0     2811.57     2703.37     70.90 o 
  10   6   0      651.21      706.61     45.92 o 
  12   6   0     1880.56     1767.80    116.96 o 
  14   6   0     2992.43     2840.96     95.40 o 
  16   6   0      964.52     1059.67     68.97 o 
  18   6   0     1927.63     1707.43    111.02 o 
   1   7   0    12462.82    12671.74    164.58 o 
   3   7   0     9796.17    10005.74    137.64 o 
   5   7   0     2311.88     2263.19     54.37 o 
   7   7   0     5398.35     5290.12     87.27 o 
   9   7   0     2626.28     2470.18     82.67 o 
  11   7   0     2258.24     2159.35     78.33 o 
  13   7   0     2474.67     2400.76     90.46 o 
  15   7   0     3599.73     3490.95    137.71 o 
  17   7   0      959.99     1013.73     95.14 o 
   0   8   0     4478.80     4304.66    141.72 o 
   2   8   0     1790.88     1645.75     55.94 o 
   4   8   0     5264.61     5023.66     95.63 o 
   6   8   0     2368.78     2326.67     89.72 o 
   8   8   0     8876.14     8684.68    245.90 o 
  10   8   0     2426.89     2250.08     94.98 o 
  12   8   0     1111.73     1270.53     98.28 o 
  14   8   0     1337.83     1364.58     90.73 o 
   1   9   0      374.88      413.15     38.86 o 
   3   9   0      495.68      633.32     49.29 o 
   5   9   0      823.59      907.94     49.36 o 
   7   9   0     3633.17     3898.00    185.63 o 
   9   9   0      512.99      605.01     69.72 o 
  11   9   0        5.00      -10.80     46.32 o 
  13   9   0      641.58      611.97     79.99 o 
   0  10   0       44.50      133.24     80.72 o 
   2  10   0        2.21      101.85     63.96 o 
   4  10   0      278.22      347.48     47.05 o 
   6  10   0       38.35       94.02     47.65 o 
   8  10   0        0.06      213.92     57.40 o 
  10  10   0      135.69      248.35     63.63 o 
   1  11   0      425.27      371.95     61.79 o 
   3  11   0     1629.40     1479.67    109.04 o 
   5  11   0      137.58      168.95    112.85 o 
 -21   1   1      404.26      383.57     61.03 o 
 -19   1   1      106.68      143.57     46.07 o 
 -17   1   1      922.86      854.42     50.47 o 
 -15   1   1     2783.95     2827.90     71.15 o 
 -13   1   1     7112.63     7134.98     91.29 o 
 -11   1   1     3251.78     3159.62     47.85 o 
  -9   1   1     5314.66     5556.38     58.90 o 
  -7   1   1     4239.44     4229.64     59.48 o 
  -5   1   1     1893.15     1931.95     30.22 o 
  -3   1   1    42692.46    42326.66    386.09 o 
   3   1   1    34934.67    35281.56    247.35 o 
   5   1   1     1834.20     1729.86     20.92 o 
   7   1   1      222.74      232.82     15.82 o 
   9   1   1     7800.02     8995.39     89.04 o 
  11   1   1        3.97       33.44     13.17 o 
  13   1   1      789.76      773.00     32.45 o 
  15   1   1     2238.89     2206.81     61.88 o 
  17   1   1     4344.58     4261.38    103.05 o 
  19   1   1       62.45      150.16     66.14 o 
  21   1   1      221.04      389.38     73.63 o 
 -22   2   1      172.99      351.57     64.77 o 
 -20   2   1     2391.58     2393.82     91.24 o 
 -18   2   1     1049.67     1123.04     65.07 o 
 -16   2   1     1300.37     1336.81     57.95 o 
 -14   2   1     5306.72     5136.64     98.81 o 
 -12   2   1     5243.88     5447.54     82.12 o 
 -10   2   1     4591.36     4377.89     69.37 o 
  -8   2   1    11160.81    11127.72    117.24 o 
  -6   2   1    18084.04    17913.94    143.90 o 
  -4   2   1   175181.62   171707.20   2856.21 o 
  -2   2   1     7833.17     7953.42     53.18 o 
   0   2   1    36070.91    34178.30    192.31 o 
   2   2   1      114.66      149.00     11.48 o 
   4   2   1     3042.05     2657.55     29.12 o 
   6   2   1    10354.87    10346.54    102.59 o 
   8   2   1    14293.63    14272.83    143.31 o 
  10   2   1      134.60      118.27     20.91 o 
  12   2   1     6117.95     5823.39     79.18 o 
  14   2   1     2436.26     2541.13     68.28 o 
  16   2   1     1338.66     1307.63     56.61 o 
  18   2   1     5593.16     5554.80    151.72 o 
  20   2   1     1056.51     1166.24     75.97 o 
 -21   3   1      935.59      983.98     74.23 o 
 -19   3   1     2031.81     2101.25     86.17 o 
 -17   3   1      247.11      262.46     44.56 o 
 -15   3   1     4261.85     4517.89     98.51 o 
 -13   3   1     1000.35      990.48     43.76 o 
 -11   3   1     2221.82     2340.07     55.05 o 
  -9   3   1    13358.94    13428.54    152.71 o 
  -7   3   1    22559.65    22339.30    214.60 o 
  -5   3   1    56557.33    55685.98    382.60 o 
  -3   3   1    54800.34    56542.43    369.52 o 
  -1   3   1      916.38      677.44     15.46 o 
   1   3   1       73.63      163.07      9.89 o 
   3   3   1    44119.79    44584.25    267.83 o 
   5   3   1    27881.69    28171.25    325.09 o 
   7   3   1    19823.84    19996.89    268.32 o 
   9   3   1     6340.52     6066.38     75.40 o 
  11   3   1     6894.91     6803.50    109.41 o 
  13   3   1     3117.59     3078.70     74.96 o 
  15   3   1     7468.92     7441.13    142.18 o 
  17   3   1     4803.11     4630.24    120.73 o 
  19   3   1     1924.07     1838.99     94.43 o 
  21   3   1      693.31      708.12     65.62 o 
 -20   4   1     1143.81     1211.22     76.72 o 
 -18   4   1     3806.92     3681.04    113.33 o 
 -16   4   1      239.39      313.31     41.90 o 
 -14   4   1      528.55      521.30     41.27 o 
 -12   4   1     8539.94     8569.95    138.74 o 
 -10   4   1     2217.83     1980.86     52.38 o 
  -8   4   1     4692.72     4562.78     76.01 o 
  -6   4   1    10570.76    10950.85     94.63 o 
  -4   4   1     8398.63     8068.95     79.72 o 
  -2   4   1    16415.11    16802.66    197.58 o 
   0   4   1    15009.50    15515.16    132.33 o 
   2   4   1    24706.03    24168.37    189.57 o 
   4   4   1    11532.19    11752.87    110.80 o 
   6   4   1    29546.20    30410.20    366.47 o 
   8   4   1     5697.17     5464.11     68.18 o 
  10   4   1     4934.16     4858.63     90.11 o 
  12   4   1     7496.67     7433.94    127.68 o 
  14   4   1     2489.78     2366.82     74.85 o 
  16   4   1     2055.76     2051.52     79.95 o 
  18   4   1     4272.37     4288.16    123.41 o 
  20   4   1     1554.80     1585.67     98.29 o 
 -19   5   1     1182.85     1190.39     84.64 o 
 -17   5   1     1832.00     1718.75     78.06 o 
 -15   5   1     4941.14     4790.43    119.56 o 
 -13   5   1     1282.83     1279.40     56.79 o 
 -11   5   1     1775.32     1846.93     59.32 o 
  -9   5   1      520.77      511.24     33.41 o 
  -7   5   1     1468.16     1274.03     42.51 o 
  -5   5   1     7600.24     7558.40     87.09 o 
  -3   5   1    11010.73    11254.46    118.32 o 
  -1   5   1     8776.08     8801.34    113.32 o 
   1   5   1     2392.99     2332.80     44.22 o 
   3   5   1    17803.13    18727.91    235.77 o 
   5   5   1     9188.25     9326.37    107.21 o 
   7   5   1     1155.65     1185.91     37.64 o 
   9   5   1     3430.21     3591.81     82.24 o 
  11   5   1     2077.67     2033.61     66.67 o 
  13   5   1      895.78      999.67     54.44 o 
  15   5   1     3922.47     3971.02    112.98 o 
  17   5   1      404.45      479.42     53.45 o 
  19   5   1     1602.96     1588.51     93.19 o 
 -18   6   1      132.51      227.51     77.03 o 
 -16   6   1      129.47      279.17     57.06 o 
 -14   6   1       51.93      166.88     37.60 o 
 -12   6   1     6420.19     6315.95    131.39 o 
 -10   6   1     5589.88     5382.01    111.73 o 
  -8   6   1      349.48      383.55     33.62 o 
  -6   6   1     1038.04     1041.84     51.23 o 
  -4   6   1       20.33       68.80     25.28 o 
  -2   6   1     1309.35     1198.48     43.56 o 
   0   6   1     9047.84     9135.73    135.32 o 
   2   6   1      255.78      281.13     24.16 o 
   4   6   1     2528.93     2547.25     52.50 o 
   6   6   1       15.21       65.41     24.00 o 
   8   6   1        1.29       20.52     21.97 o 
  10   6   1     1470.31     1568.70     62.67 o 
  12   6   1      819.56      768.01     52.19 o 
  14   6   1      612.79      576.84     53.94 o 
  16   6   1      197.99      322.46     52.02 o 
  18   6   1      142.29      279.93     69.99 o 
 -17   7   1       51.70      258.74     61.73 o 
 -15   7   1      349.14      404.93     65.99 o 
 -13   7   1      188.73      216.05     48.42 o 
 -11   7   1      236.67      348.60     53.56 o 
  -9   7   1      508.06      508.08     45.14 o 
  -7   7   1      313.04      313.93     25.16 o 
  -5   7   1      467.21      522.11     29.65 o 
  -3   7   1       86.34      200.79     24.74 o 
  -1   7   1      204.67      190.29     25.87 o 
   1   7   1     1546.38     1683.48     48.64 o 
   3   7   1      434.57      560.40     36.20 o 
   5   7   1      129.48      184.49     24.09 o 
   7   7   1        2.61       98.85     37.39 o 
   9   7   1      272.11      316.63     39.86 o 
  11   7   1       10.62      124.93     56.82 o 
  13   7   1      129.27      224.21     58.44 o 
  15   7   1      275.67      348.74     62.90 o 
  17   7   1      581.01      542.38     76.91 o 
 -16   8   1        7.71       83.74     56.59 o 
 -14   8   1      543.72      614.88     77.83 o 
 -12   8   1      350.02      544.95     62.33 o 
 -10   8   1       89.50      161.04     46.21 o 
  -8   8   1     4318.91     4245.63    129.70 o 
  -6   8   1     4552.69     4446.76     89.38 o 
  -4   8   1     1114.11     1223.78     53.81 o 
  -2   8   1      352.23      431.44     38.89 o 
   0   8   1     1208.58     1236.47     49.20 o 
   2   8   1     3105.49     3015.69     73.55 o 
   4   8   1     1454.20     1434.34     51.75 o 
   6   8   1       31.69       80.89     32.49 o 
   8   8   1      102.82      131.20     60.75 o 
  10   8   1      330.38      392.38     50.72 o 
  12   8   1      721.93      727.24     73.15 o 
  14   8   1     1876.51     1783.12    108.57 o 
 -13   9   1      175.24      325.99     62.40 o 
 -11   9   1     1222.87     1007.93     85.68 o 
  -9   9   1     1279.18     1304.29     84.32 o 
  -7   9   1     8733.02     8825.85    222.68 o 
  -5   9   1     7654.42     7156.99    147.66 o 
  -3   9   1     2293.55     2367.64     71.00 o 
  -1   9   1      432.89      486.70     44.59 o 
   1   9   1     1331.04     1373.58     62.20 o 
   3   9   1     2842.64     2851.08     81.68 o 
   5   9   1      502.99      531.69     73.60 o 
   7   9   1      689.71      774.01     62.69 o 
   9   9   1      687.67      688.52     65.27 o 
  11   9   1     2144.79     2062.34    132.42 o 
  13   9   1      398.96      481.98     72.21 o 
 -10  10   1      225.77      305.90     64.88 o 
  -8  10   1     2489.14     2300.40    117.02 o 
  -6  10   1     2882.72     2880.39    122.08 o 
  -4  10   1     1884.59     1913.61     81.42 o 
  -2  10   1      246.84      363.59     47.56 o 
   0  10   1     3385.44     3211.82    106.45 o 
   2  10   1     1926.90     1719.45     79.34 o 
   4  10   1     6955.37     6644.30    161.40 o 
   6  10   1      243.72      401.01     58.98 o 
   8  10   1      944.86      829.86     82.79 o 
  -5  11   1     1358.41     1309.41    138.42 o 
  -3  11   1       27.41       75.94    167.44 o 
  -1  11   1      301.92      387.09     66.11 o 
   1  11   1     2127.54     1825.68    136.14 o 
   3  11   1     3255.87     3259.33    156.08 o 
 -22   0   2      333.62      406.25     89.13 o 
 -20   0   2     2210.80     2226.61    158.56 o 
 -18   0   2     2351.01     2277.89     87.66 o 
 -16   0   2     3202.91     3275.82     94.99 o 
 -14   0   2     8305.02     8553.75    156.44 o 
 -12   0   2    52717.13    55461.49    902.07 o 
 -10   0   2    18259.16    17373.44    348.66 o 
  -8   0   2    12819.88    12301.15    144.29 o 
  -6   0   2      246.41      174.19     46.93 o 
  -4   0   2     9439.14     9083.43    310.16 o 
   2   0   2     2649.46     2609.03     44.89 o 
   4   0   2    84014.52    80130.10    507.98 o 
   6   0   2     6283.25     5835.28     77.82 o 
   8   0   2    13045.72    12345.89    158.04 o 
  10   0   2     2132.39     1985.42     54.35 o 
  12   0   2     8796.17     8757.63    154.60 o 
  14   0   2    11022.95    11327.47    209.54 o 
  16   0   2     1143.57     1202.04     87.25 o 
  18   0   2     6164.43     6044.65    171.24 o 
  20   0   2     1552.81     1603.94    134.23 o 
 -21   1   2      318.65      295.27     56.62 o 
 -19   1   2      887.94     1082.72     60.57 o 
 -17   1   2     2911.73     2811.93     79.21 o 
 -15   1   2     5460.28     5331.76     83.34 o 
 -13   1   2    10980.31    10918.67    123.01 o 
 -11   1   2     7679.33     7505.54     85.29 o 
  -9   1   2    10479.96    10747.09    101.22 o 
  -7   1   2    19081.15    19284.60    129.09 o 
  -5   1   2    27364.81    27344.91    210.24 o 
  -3   1   2    64116.17    62820.02    490.99 o 
  -1   1   2     5152.76     5739.98     48.16 o 
   1   1   2      456.27      441.78     16.75 o 
   3   1   2    51479.77    50686.63    364.84 o 
   5   1   2      884.04      661.48     20.71 o 
   7   1   2     4199.75     3783.71     48.14 o 
   9   1   2    12572.03    12055.84    126.98 o 
  11   1   2    10455.22    10334.62    117.30 o 
  13   1   2     5903.17     5853.06     90.01 o 
  15   1   2     7143.27     7277.24    112.90 o 
  17   1   2     1874.51     1956.36     72.47 o 
  19   1   2     1010.65     1047.95     67.29 o 
  21   1   2     1181.80     1242.60     96.60 o 
 -22   2   2     1503.38     1462.83    100.40 o 
 -20   2   2      195.81      336.22     46.82 o 
 -18   2   2      535.94      636.85     48.88 o 
 -16   2   2       54.21      165.45     29.92 o 
 -14   2   2        4.26       70.09     27.81 o 
 -12   2   2     7416.14     8047.11    116.78 o 
 -10   2   2     3496.39     3474.41     40.47 o 
  -8   2   2     1446.86     1274.42     22.04 o 
  -6   2   2    19209.07    19148.16    143.90 o 
  -4   2   2    85081.45    84839.29    521.14 o 
  -2   2   2    62733.07    62194.02    330.92 o 
   0   2   2     7941.28     7792.73     94.22 o 
   2   2   2      655.99      550.54     12.11 o 
   4   2   2     1334.82     1544.03     30.19 o 
   6   2   2    21967.98    22570.57    175.98 o 
   8   2   2     5684.91     5580.69     76.04 o 
  10   2   2     4708.04     4291.05     62.51 o 
  12   2   2     6367.45     6653.88     94.50 o 
  14   2   2     1211.26     1267.29     48.98 o 
  16   2   2      582.90      633.95     49.56 o 
  18   2   2     2896.02     2767.91     91.96 o 
  20   2   2      916.36      978.71     72.29 o 
 -21   3   2      186.79      237.23     51.09 o 
 -19   3   2      321.81      415.36     51.39 o 
 -17   3   2     1070.48     1031.19     78.02 o 
 -15   3   2      975.82     1070.96     50.91 o 
 -13   3   2       98.00      109.94     24.95 o 
 -11   3   2       20.94       94.82     21.17 o 
  -9   3   2      886.62      962.08     31.09 o 
  -7   3   2      294.69      282.34     11.95 o 
  -5   3   2     7530.62     8393.64     90.55 o 
  -3   3   2      804.00      776.71     24.93 o 
  -1   3   2     1442.97     1409.56     21.49 o 
   1   3   2       85.48      108.59     12.11 o 
   3   3   2    12429.23    13088.86    119.40 o 
   5   3   2    12664.40    13760.17    117.04 o 
   7   3   2      930.95     1124.76     28.61 o 
   9   3   2      941.15      982.32     29.04 o 
  11   3   2       22.40       77.82     24.17 o 
  13   3   2      298.78      338.48     32.34 o 
  15   3   2      457.05      595.89     62.54 o 
  17   3   2      534.65      579.15     57.45 o 
  19   3   2      401.99      329.84     48.72 o 
 -20   4   2      235.75      342.99     53.11 o 
 -18   4   2      146.20      234.06     43.40 o 
 -16   4   2      316.64      455.87     45.33 o 
 -14   4   2      236.50      318.38     35.13 o 
 -12   4   2       14.81       59.82     36.19 o 
 -10   4   2       23.57      110.31     34.68 o 
  -8   4   2    32433.30    32812.33    306.72 o 
  -6   4   2     8241.71     8563.35     92.60 o 
  -4   4   2        1.51       46.69     16.18 o 
  -2   4   2     6140.31     6225.96    137.59 o 
   0   4   2       82.96      144.57     12.25 o 
   2   4   2      111.65      148.48     13.70 o 
   4   4   2     2226.90     2227.89     37.65 o 
   6   4   2     2699.18     3026.59     47.34 o 
   8   4   2      892.81      928.54     27.53 o 
  10   4   2     1660.30     1708.85     54.41 o 
  12   4   2      370.07      366.22     36.42 o 
  14   4   2     1387.15     1304.79     60.63 o 
  16   4   2       17.53      112.33     62.01 o 
  18   4   2      162.28      164.50     61.98 o 
 -19   5   2      585.51      629.33     69.22 o 
 -17   5   2     1089.73     1125.43     97.63 o 
 -15   5   2      581.18      592.89     50.58 o 
 -13   5   2       84.10      164.32     56.47 o 
 -11   5   2     5950.32     5731.23    106.35 o 
  -9   5   2     4856.54     5035.50     91.16 o 
  -7   5   2     5146.19     5034.45     63.30 o 
  -5   5   2    12487.35    12742.97    125.63 o 
  -3   5   2     9643.74    10524.18    170.14 o 
  -1   5   2    20257.07    20931.44    221.58 o 
   1   5   2     2858.98     3106.84     50.79 o 
   3   5   2     6791.82     6929.18     87.63 o 
   5   5   2     1160.98     1206.99     33.97 o 
   7   5   2     4211.01     3858.17     62.82 o 
   9   5   2     3977.74     3894.58     87.47 o 
  11   5   2     2619.31     2638.10     75.96 o 
  13   5   2     3726.70     3567.52    109.83 o 
  15   5   2     2116.89     1830.27     78.41 o 
  17   5   2      153.12      191.86     77.63 o 
 -18   6   2      592.53      531.62     73.29 o 
 -16   6   2      787.50      734.52     69.32 o 
 -14   6   2     4032.94     3791.30    124.57 o 
 -12   6   2     8316.88     8267.03    188.32 o 
 -10   6   2     5425.29     5261.61    121.48 o 
  -8   6   2     5547.16     5435.36     82.72 o 
  -6   6   2      864.20      890.66     38.17 o 
  -4   6   2     3516.26     3448.53     87.87 o 
  -2   6   2    20788.49    21189.69    225.71 o 
   0   6   2    19756.25    20434.74    234.25 o 
   2   6   2     9277.39     9454.20    121.70 o 
   4   6   2     1076.08     1025.84     35.44 o 
   6   6   2     7445.43     7495.14    105.25 o 
   8   6   2     3950.81     3888.02     90.38 o 
  10   6   2     7411.43     7156.30    140.64 o 
  12   6   2     5063.47     4765.52    122.88 o 
  14   6   2     1857.09     1809.40     78.59 o 
  16   6   2      608.02      634.91     61.03 o 
 -17   7   2      970.13     1023.81     92.12 o 
 -15   7   2     1325.72     1298.33     88.80 o 
 -13   7   2     1037.58     1090.47     91.08 o 
 -11   7   2     8555.83     8399.09    200.13 o 
  -9   7   2     8270.54     8074.23    184.85 o 
  -7   7   2     1951.62     1967.42     77.30 o 
  -5   7   2     3589.70     3614.84     81.46 o 
  -3   7   2     6337.85     6271.50    103.51 o 
  -1   7   2     6155.23     6085.28     96.70 o 
   1   7   2     3679.12     3491.35     70.53 o 
   3   7   2     3862.28     3700.71     74.34 o 
   5   7   2     4329.23     4170.84     80.66 o 
   7   7   2     4844.66     4749.21     87.28 o 
   9   7   2     1117.02     1178.50     59.20 o 
  11   7   2     4197.91     4141.41    115.04 o 
  13   7   2     1881.40     1801.52     87.05 o 
  15   7   2     2474.04     2511.49    107.98 o 
 -16   8   2     1070.68      938.24     89.22 o 
 -14   8   2      471.35      510.64     68.71 o 
 -12   8   2     1697.91     1536.88     91.65 o 
 -10   8   2     3669.08     3559.54    126.02 o 
  -8   8   2      907.67     1094.11     74.52 o 
  -6   8   2      832.42      661.59     47.29 o 
  -4   8   2     5596.17     5788.60    115.42 o 
  -2   8   2     1627.91     1703.98     54.94 o 
   0   8   2     7113.88     7120.76    120.41 o 
   2   8   2       11.02       88.33     28.62 o 
   4   8   2      555.75      564.49     44.89 o 
   6   8   2     1233.92     1280.66     53.27 o 
   8   8   2     3186.35     3082.51     96.75 o 
  10   8   2     2410.42     2314.86     92.03 o 
  12   8   2     1734.75     1784.80     85.63 o 
  14   8   2      324.40      438.82     83.19 o 
 -13   9   2      522.44      434.00     76.56 o 
 -11   9   2      186.05      239.85     72.30 o 
  -9   9   2      468.08      602.61     67.81 o 
  -7   9   2       94.03      285.17     68.36 o 
  -5   9   2      160.83      217.41     44.61 o 
  -3   9   2     1328.23     1362.36     71.79 o 
  -1   9   2      617.45      608.33     46.08 o 
   1   9   2      497.15      587.38     44.04 o 
   3   9   2      625.26      656.67     46.37 o 
   5   9   2     2458.17     2297.82     71.98 o 
   7   9   2     1310.43     1236.02     74.04 o 
   9   9   2      223.54      290.39     62.91 o 
  11   9   2      490.85      582.41     81.79 o 
 -10  10   2       20.68       63.82     51.04 o 
  -8  10   2       29.66      122.84     67.50 o 
  -6  10   2       13.67       11.11     42.24 o 
  -4  10   2        3.48       75.59     65.91 o 
  -2  10   2       38.20      101.73     37.76 o 
   0  10   2       13.15       86.48    107.82 o 
   2  10   2     1539.20     1457.60     87.50 o 
   4  10   2      656.92      693.72     72.61 o 
   6  10   2      222.64      349.67     65.98 o 
   8  10   2       40.22       54.04     45.97 o 
  -5  11   2       24.35       96.95     83.35 o 
  -3  11   2      221.82      323.15     53.17 o 
  -1  11   2        7.72      285.61    133.05 o 
   1  11   2       81.95      196.68     77.41 o 
   3  11   2       29.89      178.08     69.10 o 
 -23   1   3       73.07      348.54     64.96 o 
 -21   1   3      145.72      191.19     42.20 o 
 -19   1   3        5.65       23.04     37.57 o 
 -17   1   3     1551.27     1508.58     64.24 o 
 -15   1   3      797.68      910.24     42.68 o 
 -13   1   3      883.21      819.55     30.99 o 
 -11   1   3     1456.82     1523.10     47.81 o 
  -9   1   3     9605.24     9754.69    128.43 o 
  -7   1   3     1807.86     1719.74     26.18 o 
  -5   1   3      623.87      651.41     17.77 o 
  -3   1   3     2158.80     2504.71     21.89 o 
  -1   1   3     3962.90     3982.52     42.39 o 
   1   1   3     8634.29     8562.33     69.37 o 
   3   1   3    15764.69    16110.92    197.66 o 
   5   1   3    14163.92    13983.34    105.70 o 
   7   1   3     4490.55     4368.57     53.25 o 
   9   1   3     2635.30     2699.17     45.61 o 
  11   1   3     1908.08     2195.00     49.11 o 
  13   1   3        2.31       -5.21     15.59 o 
  15   1   3     2664.94     2689.17     67.67 o 
  17   1   3     1056.87     1027.57     59.11 o 
  19   1   3        4.76       46.03     35.96 o 
 -22   2   3      604.74      613.57     62.11 o 
 -20   2   3     1437.20     1439.90     72.65 o 
 -18   2   3        9.20       77.21     57.08 o 
 -16   2   3     4164.08     4383.87    100.63 o 
 -14   2   3     1624.83     1571.06     54.49 o 
 -12   2   3    15199.64    15433.31    183.38 o 
 -10   2   3     5520.08     4997.54     59.08 o 
  -8   2   3     4781.50     4842.08     62.67 o 
  -6   2   3    15728.67    15313.02    181.86 o 
  -4   2   3      108.75      170.17     11.90 o 
  -2   2   3       48.62      154.08      8.15 o 
   0   2   3   128261.04   122533.80   1220.25 o 
   2   2   3      467.15      395.86     12.88 o 
   4   2   3     7346.84     7105.31     65.24 o 
   6   2   3     5378.73     5403.66     83.17 o 
   8   2   3     3985.14     3977.87     63.65 o 
  10   2   3     7559.19     7276.30     92.70 o 
  12   2   3     7254.48     7229.64    102.59 o 
  14   2   3     5851.83     5701.32     98.58 o 
  16   2   3     2416.57     2557.62     80.44 o 
  18   2   3     1514.38     1656.90     84.75 o 
  20   2   3      351.42      524.68     61.85 o 
 -21   3   3     1497.71     1514.56     82.50 o 
 -19   3   3     2064.72     2029.05     96.00 o 
 -17   3   3     4195.23     4124.73    105.44 o 
 -15   3   3     8607.29     8784.33    159.85 o 
 -13   3   3       71.57      141.35     31.94 o 
 -11   3   3     4280.09     4387.44     73.72 o 
  -9   3   3    30515.15    29869.96    363.04 o 
  -7   3   3    59126.70    60043.36    427.74 o 
  -5   3   3    49070.36    50391.70    432.80 o 
  -3   3   3     3812.45     3663.96     45.00 o 
  -1   3   3    10720.89    10377.25    157.96 o 
   1   3   3     2377.71     2205.08     51.30 o 
   3   3   3    28066.42    28696.21    202.29 o 
   5   3   3     3133.43     2928.94     43.30 o 
   7   3   3     7039.13     6388.21     91.36 o 
   9   3   3    17668.25    18676.18    191.62 o 
  11   3   3     9791.82     9806.22    134.59 o 
  13   3   3     3247.85     3184.85     88.69 o 
  15   3   3    10282.39    10065.02    179.68 o 
  17   3   3     2253.26     2450.44     91.54 o 
  19   3   3      173.51      259.72     50.95 o 
 -20   4   3      263.68      443.67     72.90 o 
 -18   4   3     2414.36     2417.28     92.88 o 
 -16   4   3     4462.42     4468.81    109.35 o 
 -14   4   3    10283.09    10154.61    165.40 o 
 -12   4   3     6969.47     6576.82    146.68 o 
 -10   4   3     5470.76     5462.73     89.49 o 
  -8   4   3    35802.58    36737.59    246.54 o 
  -6   4   3    39107.63    39526.62    452.40 o 
  -4   4   3    16588.60    16894.20    192.24 o 
  -2   4   3     3402.56     3264.93     47.30 o 
   0   4   3     8456.65     8351.33    106.38 o 
   2   4   3    18954.38    19360.56    309.90 o 
   4   4   3      982.93      872.62     56.11 o 
   6   4   3    29007.57    29192.51    262.29 o 
   8   4   3     9781.00    10146.41    140.24 o 
  10   4   3     7004.02     7311.19     98.81 o 
  12   4   3     4123.00     3913.75     93.14 o 
  14   4   3     6097.20     5876.79    143.08 o 
  16   4   3     2265.68     2297.53     83.70 o 
  18   4   3     1490.64     1444.64     82.31 o 
 -21   5   3       22.61       14.97     42.05 o 
 -19   5   3      364.71      414.68     64.98 o 
 -17   5   3      718.45      766.28     69.62 o 
 -15   5   3     8824.41     8239.96    193.46 o 
 -13   5   3     4787.71     4770.04    134.78 o 
 -11   5   3      707.45      675.29     42.94 o 
  -9   5   3     6809.96     6813.43    121.15 o 
  -7   5   3    12060.82    11721.06    185.19 o 
  -5   5   3     2547.94     2523.38     38.68 o 
  -3   5   3       73.31       95.64     15.30 o 
  -1   5   3     5576.97     5311.04     76.24 o 
   1   5   3    12968.92    13123.88    136.59 o 
   3   5   3    29933.53    31406.90    274.08 o 
   5   5   3     3612.50     3502.24     59.76 o 
   7   5   3     2217.32     2205.86     46.94 o 
   9   5   3     1977.88     1973.24     62.17 o 
  11   5   3     1433.05     1368.29     57.37 o 
  13   5   3     2788.34     2648.36     86.43 o 
  15   5   3     4071.67     3881.39    125.53 o 
  17   5   3      677.10      723.90     66.52 o 
 -18   6   3        1.67        6.08     38.04 o 
 -16   6   3      742.53      753.83     71.73 o 
 -14   6   3      369.02      576.38     66.34 o 
 -12   6   3      551.27      623.12     63.22 o 
 -10   6   3      430.63      402.85     47.39 o 
  -8   6   3      275.05      301.37     55.14 o 
  -6   6   3      951.31      989.36     55.85 o 
  -4   6   3     2147.96     2092.99     66.23 o 
  -2   6   3       20.59      112.75     30.05 o 
   0   6   3      811.48      843.03     32.40 o 
   2   6   3     6092.90     6246.86    107.75 o 
   4   6   3     1814.74     1871.84     48.61 o 
   6   6   3      398.60      481.86     29.46 o 
   8   6   3     2562.12     2553.52     58.65 o 
  10   6   3      575.01      633.67     64.06 o 
  12   6   3        1.71       72.00     60.92 o 
  14   6   3      688.05      686.32     58.13 o 
  16   6   3      178.74      247.55     72.13 o 
 -17   7   3       32.78        3.19     33.39 o 
 -15   7   3      165.61      105.09     64.15 o 
 -13   7   3        0.40       -2.72     31.91 o 
 -11   7   3     9138.63     9020.51    265.83 o 
  -9   7   3     1836.66     1798.33     85.08 o 
  -7   7   3      688.70      741.21     37.28 o 
  -5   7   3      335.20      441.17     51.15 o 
  -3   7   3      200.19      295.71     42.12 o 
  -1   7   3      324.12      386.29     28.52 o 
   1   7   3      109.29      214.83     26.70 o 
   3   7   3      133.39      273.84     28.56 o 
   5   7   3       31.91       88.43     23.64 o 
   7   7   3      166.86      233.41     31.10 o 
   9   7   3      448.08      485.85     46.37 o 
  11   7   3      210.49      252.96     45.04 o 
  13   7   3       38.99       95.82     47.94 o 
  15   7   3       38.85      129.90     58.55 o 
 -16   8   3        2.51       48.42     56.42 o 
 -14   8   3      411.15      477.44     67.96 o 
 -12   8   3      508.18      482.70     75.26 o 
 -10   8   3      464.64      627.94     85.44 o 
  -8   8   3     3140.22     3183.25    114.02 o 
  -6   8   3      463.28      527.53     43.16 o 
  -4   8   3      251.04      419.10    103.08 o 
  -2   8   3     1438.66     1445.33     48.47 o 
   0   8   3      840.18      853.59     43.23 o 
   2   8   3      796.13      673.95     40.52 o 
   4   8   3     1406.56     1429.62     56.74 o 
   6   8   3     1503.65     1402.24     54.83 o 
   8   8   3      221.41      249.52     42.65 o 
  10   8   3      727.42      678.54     57.94 o 
  12   8   3      256.50      361.38     70.04 o 
 -13   9   3      212.69      294.86     64.95 o 
 -11   9   3      631.18      723.24     77.43 o 
  -9   9   3     1129.40     1073.68     83.45 o 
  -7   9   3      536.19      504.46     73.69 o 
  -5   9   3     1708.82     1808.08     91.76 o 
  -3   9   3     2344.10     2364.94     87.36 o 
  -1   9   3      522.88      545.22     45.67 o 
   1   9   3     2125.19     2099.34     69.75 o 
   3   9   3     1970.59     1961.17     67.18 o 
   5   9   3      471.49      485.15     43.67 o 
   7   9   3     2250.63     2137.38     86.92 o 
   9   9   3      428.88      475.94     54.67 o 
  11   9   3     1128.85     1146.43    102.53 o 
 -10  10   3      574.13      500.58     74.21 o 
  -8  10   3     3361.91     3356.61    142.32 o 
  -6  10   3      576.22      623.50     72.41 o 
  -4  10   3     1215.84     1167.21    109.32 o 
  -2  10   3     1272.09     1232.64     67.42 o 
   0  10   3     1253.66     1224.30     79.64 o 
   2  10   3      401.15      461.17     55.28 o 
   4  10   3     1928.27     1917.23     90.55 o 
   6  10   3      639.08      592.96     91.64 o 
   8  10   3     3304.82     3411.24    216.40 o 
  -3  11   3      578.67      572.87     78.19 o 
  -1  11   3     1061.28      946.96     74.89 o 
   1  11   3     1470.35     1459.95    159.18 o 
 -22   0   4       41.47       68.05     66.37 o 
 -20   0   4     1360.77     1431.76    120.24 o 
 -18   0   4      137.98      341.03     45.10 o 
 -16   0   4     7925.79     8261.02    194.48 o 
 -14   0   4     8800.49     8657.96    163.80 o 
 -12   0   4    25689.18    26527.11    417.03 o 
 -10   0   4    14415.22    13397.82    186.44 o 
  -8   0   4     1835.83     1689.63     43.67 o 
  -6   0   4    12754.26    11975.50    142.18 o 
  -4   0   4   118845.65   109284.26   1126.67 o 
  -2   0   4     5025.29     4718.42     58.30 o 
   0   0   4    15915.87    16869.38    212.79 o 
   2   0   4    11311.87    10449.37    123.58 o 
   4   0   4     8357.68     7908.30     95.90 o 
   6   0   4    34705.38    35573.84    348.84 o 
   8   0   4    35621.28    36947.09    406.41 o 
  10   0   4     6363.52     6341.75    127.16 o 
  12   0   4    14873.72    14978.03    249.82 o 
  14   0   4     4436.05     4327.09    122.46 o 
  16   0   4     1058.79     1095.94     83.82 o 
  18   0   4     6369.75     6381.13    197.91 o 
 -23   1   4      263.67      419.02     69.86 o 
 -21   1   4      157.97      306.38     45.59 o 
 -19   1   4     2920.35     3034.02     93.13 o 
 -17   1   4     2538.05     2380.27     61.01 o 
 -15   1   4     5216.82     5091.77     85.08 o 
 -13   1   4     7852.64     7787.24    120.21 o 
 -11   1   4     5507.33     5401.14     71.38 o 
  -9   1   4    37124.06    38740.29    376.37 o 
  -7   1   4     6077.85     5869.38     97.96 o 
  -5   1   4     1748.17     1501.90     25.85 o 
  -3   1   4    19026.95    18688.96    129.94 o 
  -1   1   4    25406.59    25066.79    118.77 o 
   1   1   4     7172.70     7193.91     96.63 o 
   3   1   4    27935.38    28084.56    188.25 o 
   5   1   4    26083.48    25500.54    178.84 o 
   7   1   4    13272.38    13075.21    124.78 o 
   9   1   4     6624.90     6986.87     91.71 o 
  11   1   4    11449.73    11613.99    140.10 o 
  13   1   4     3684.21     3712.04     74.49 o 
  15   1   4     3679.82     3692.90     82.62 o 
  17   1   4     2645.39     2717.08     91.33 o 
  19   1   4      334.70      385.70     54.00 o 
 -22   2   4     1382.53     1358.38     84.90 o 
 -20   2   4     1503.54     1585.08     80.05 o 
 -18   2   4     5601.28     5443.73    123.29 o 
 -16   2   4     2740.28     2703.37     74.07 o 
 -14   2   4     2572.31     2597.61     50.89 o 
 -12   2   4     3868.89     3972.33     58.53 o 
 -10   2   4     1695.97     1820.21     33.64 o 
  -8   2   4      559.92      554.01     17.74 o 
  -6   2   4     3469.70     3637.72     38.31 o 
  -4   2   4    15368.53    15161.79    121.95 o 
  -2   2   4     6072.91     6080.98     66.40 o 
   0   2   4     5710.72     5202.27     40.07 o 
   2   2   4    13786.82    12551.05     76.38 o 
   4   2   4      247.78      162.73     11.18 o 
   6   2   4    11751.33    12261.66    125.04 o 
   8   2   4     2697.97     2592.71     46.21 o 
  10   2   4     5978.25     6012.02     85.31 o 
  12   2   4     3039.96     3030.57     63.61 o 
  14   2   4     1128.14     1197.41     49.85 o 
  16   2   4       33.36       23.76     30.29 o 
  18   2   4      194.73      370.83     49.78 o 
 -21   3   4       12.06       80.59     66.48 o 
 -19   3   4     1703.02     2058.16    236.24 o 
 -17   3   4     1924.08     2050.73     75.94 o 
 -15   3   4      668.78      799.58     44.64 o 
 -13   3   4      438.30      480.47     32.99 o 
 -11   3   4      370.01      311.56     22.38 o 
  -9   3   4      942.50     1019.44     30.66 o 
  -7   3   4     6037.14     6331.10    118.28 o 
  -5   3   4      423.30      562.72     33.03 o 
  -3   3   4        3.31       46.84     11.56 o 
  -1   3   4    14784.59    15899.88    117.77 o 
   1   3   4     6289.36     6815.92     91.36 o 
   3   3   4      346.27      445.93     17.21 o 
   5   3   4       10.33       52.97     21.99 o 
   7   3   4        7.72       63.40     16.69 o 
   9   3   4     2220.73     2245.14     48.48 o 
  11   3   4      414.04      483.23     30.03 o 
  13   3   4       73.35      115.08     38.95 o 
  15   3   4        2.39       95.49     50.42 o 
  17   3   4      714.41      662.96     56.21 o 
  19   3   4       14.15      137.84     83.12 o 
 -22   4   4        0.29       59.03     52.76 o 
 -20   4   4     1355.61     1250.10     87.00 o 
 -18   4   4      164.83      253.79     43.15 o 
 -16   4   4     1279.94     1258.97     88.01 o 
 -14   4   4     3483.56     3380.57     84.45 o 
 -12   4   4       44.90      166.83     50.84 o 
 -10   4   4     1633.90     1741.84     60.77 o 
  -8   4   4      184.18      182.15     25.17 o 
  -6   4   4       17.90       63.41     25.69 o 
  -4   4   4    16893.62    17729.94    182.11 o 
  -2   4   4     3139.44     3265.54     41.76 o 
   0   4   4        5.66       43.15     12.09 o 
   2   4   4     1275.07     1437.86     33.14 o 
   4   4   4      454.05      566.13     24.98 o 
   6   4   4     6305.30     6769.98     95.16 o 
   8   4   4     6313.78     6471.83    141.53 o 
  10   4   4     1722.46     1516.65     50.67 o 
  12   4   4      434.21      504.00     49.59 o 
  14   4   4       80.77      131.80     45.26 o 
  16   4   4       31.52       40.67     33.19 o 
  18   4   4      289.32      270.70     59.73 o 
 -21   5   4      461.10      486.28     73.36 o 
 -19   5   4      853.34      772.77    128.79 o 
 -17   5   4      970.23      958.02     78.89 o 
 -15   5   4     8252.81     8203.19    200.16 o 
 -13   5   4     6411.90     6036.28    149.32 o 
 -11   5   4     7416.49     7454.56    162.71 o 
  -9   5   4      478.69      433.60     29.77 o 
  -7   5   4       18.75       69.59     18.24 o 
  -5   5   4    13906.93    14725.31    173.69 o 
  -3   5   4     3495.50     3398.55     46.82 o 
  -1   5   4      414.21      375.77     21.33 o 
   1   5   4       37.55      128.86     21.30 o 
   3   5   4     6529.42     6445.64     87.38 o 
   5   5   4     2223.90     2450.07     51.51 o 
   7   5   4    10609.46    10371.25    132.05 o 
   9   5   4     5237.93     5356.01     95.82 o 
  11   5   4     2809.84     2839.29     89.89 o 
  13   5   4      461.84      597.95     48.93 o 
  15   5   4      161.71      254.31     53.67 o 
  17   5   4      598.16      590.52     72.65 o 
 -20   6   4      615.15      631.88     83.97 o 
 -18   6   4      913.63      896.57     85.04 o 
 -16   6   4      256.35      259.55     60.05 o 
 -14   6   4     7687.70     7627.65    194.03 o 
 -12   6   4    14706.30    14463.65    276.80 o 
 -10   6   4     5337.48     4861.88    132.23 o 
  -8   6   4     5091.31     5264.37     94.04 o 
  -6   6   4     1599.77     1546.28     49.20 o 
  -4   6   4     2887.76     2793.49     81.09 o 
  -2   6   4     7120.48     7086.05    102.62 o 
   0   6   4     3754.95     3627.77     83.42 o 
   2   6   4     4770.85     4687.93     76.93 o 
   4   6   4     3135.69     3200.59     64.47 o 
   6   6   4    13009.72    13048.16    164.95 o 
   8   6   4     2449.39     2312.59     60.00 o 
  10   6   4     6242.94     6104.25    130.02 o 
  12   6   4     1024.25     1051.56     69.83 o 
  14   6   4     1179.32     1166.04     82.17 o 
  16   6   4     1012.67      937.63     84.33 o 
 -17   7   4     1143.84     1174.10     93.52 o 
 -15   7   4      929.00      990.62     84.03 o 
 -13   7   4     2331.98     2273.83    108.93 o 
 -11   7   4     3565.26     3417.68    122.36 o 
  -9   7   4     1760.89     1781.22     84.00 o 
  -7   7   4     2338.44     2320.37     66.25 o 
  -5   7   4     9565.56     9637.91    203.40 o 
  -3   7   4     8059.01     8097.80    109.94 o 
  -1   7   4     6206.65     6221.70    108.51 o 
   1   7   4     4171.99     3993.43     84.28 o 
   3   7   4     9377.17     9389.02    138.03 o 
   5   7   4     3408.26     3295.89     74.62 o 
   7   7   4     2702.33     2621.72     67.17 o 
   9   7   4     3884.59     3819.38    103.68 o 
  11   7   4     2804.16     2627.13    108.19 o 
  13   7   4      992.38      906.81     97.80 o 
 -16   8   4      375.20      391.46     71.91 o 
 -14   8   4       28.08      258.79     62.52 o 
 -12   8   4     3054.66     3219.60    130.18 o 
 -10   8   4      682.48      762.33     75.11 o 
  -8   8   4      855.75     1021.99     80.75 o 
  -6   8   4     2441.20     2234.21     72.74 o 
  -4   8   4     3039.06     3077.23     89.50 o 
  -2   8   4     7990.03     8152.61    142.25 o 
   0   8   4     6135.72     6445.86    113.80 o 
   2   8   4      715.27      714.89     40.93 o 
   4   8   4     4751.34     4841.61    101.90 o 
   6   8   4      804.22      849.06     47.62 o 
   8   8   4     2836.15     2788.07     94.68 o 
  10   8   4     1783.82     1973.09    108.71 o 
  12   8   4      882.40      987.86    103.43 o 
 -13   9   4      219.50      294.87     65.47 o 
 -11   9   4      349.56      359.78     65.51 o 
  -9   9   4      684.60      693.17     79.50 o 
  -7   9   4     1289.08     1305.91    138.48 o 
  -5   9   4      922.59      760.77     56.62 o 
  -3   9   4      779.08      791.14     79.32 o 
  -1   9   4      470.19      485.24     58.45 o 
   1   9   4      782.08      812.11     48.82 o 
   3   9   4      654.92      744.18     57.70 o 
   5   9   4      754.53      744.75     49.02 o 
   7   9   4      115.35      341.13     80.86 o 
   9   9   4      567.73      792.99     85.73 o 
 -10  10   4      361.97      539.32     82.08 o 
  -8  10   4        1.86      142.65     96.73 o 
  -6  10   4       16.20      -10.09     39.70 o 
  -4  10   4      245.50      385.65     52.45 o 
  -2  10   4       55.18       64.75     43.69 o 
   0  10   4       12.80       96.24     73.65 o 
   2  10   4       31.68        2.17     30.16 o 
   4  10   4       31.02      241.47     51.41 o 
   6  10   4       49.48      196.67     62.02 o 
  -3  11   4      309.57      308.32     55.69 o 
  -1  11   4       19.43       27.53     47.20 o 
 -23   1   5      233.61      284.22     66.03 o 
 -21   1   5       88.82      172.02     56.16 o 
 -19   1   5      529.75      530.02     48.26 o 
 -17   1   5     1490.74     1497.37     50.97 o 
 -15   1   5      106.97      146.80     22.39 o 
 -13   1   5     5741.45     5871.07     88.35 o 
 -11   1   5     4592.63     4801.54     69.09 o 
  -9   1   5    20975.45    22082.54    248.41 o 
  -7   1   5     2894.33     2846.16     47.53 o 
  -5   1   5      604.84      508.91     18.75 o 
  -3   1   5     1513.89     1503.58     24.48 o 
  -1   1   5      385.75      370.23     11.49 o 
   1   1   5    16026.52    15827.52    141.52 o 
   3   1   5    11508.68    11739.15     89.26 o 
   5   1   5     4589.61     4744.23     55.99 o 
   7   1   5      891.80      823.79     25.35 o 
   9   1   5     3170.77     3158.14     57.85 o 
  11   1   5     2498.20     2482.64     57.57 o 
  13   1   5     3710.92     3685.13     87.51 o 
  15   1   5     1546.02     1507.46     60.48 o 
  17   1   5      222.70      324.44     47.45 o 
  19   1   5      117.65      170.08     82.98 o 
 -22   2   5      131.61      248.33     48.81 o 
 -20   2   5     4062.42     3988.42    110.87 o 
 -18   2   5     2666.79     2728.98     85.65 o 
 -16   2   5     4102.86     4280.55    108.13 o 
 -14   2   5      876.03      842.02     32.40 o 
 -12   2   5     9792.29    10021.54    113.87 o 
 -10   2   5     6074.10     5917.75     76.83 o 
  -8   2   5    42870.67    44400.70    447.95 o 
  -6   2   5     4765.40     4510.00     67.72 o 
  -4   2   5       79.99      207.47     11.46 o 
  -2   2   5    12933.70    12570.09     96.24 o 
   0   2   5     7723.98     7589.40     83.57 o 
   2   2   5    26033.07    26639.86    231.36 o 
   4   2   5    46369.52    48588.55    381.08 o 
   6   2   5     9857.24     9929.70    100.13 o 
   8   2   5     8516.63     8248.54    115.62 o 
  10   2   5     1856.23     1838.27     54.35 o 
  12   2   5     5345.79     5375.59     93.20 o 
  14   2   5     4260.34     4146.89     90.75 o 
  16   2   5      131.17      119.70     35.25 o 
  18   2   5     1449.42     1425.83     97.77 o 
 -21   3   5      980.04     1055.99     84.41 o 
 -19   3   5     8711.01     8640.94    189.90 o 
 -17   3   5    12149.45    12092.79    203.30 o 
 -15   3   5     1990.23     1942.02     62.00 o 
 -13   3   5     1139.63     1117.51     43.01 o 
 -11   3   5     3844.50     3570.53     51.85 o 
  -9   3   5     8682.91     8692.14     80.77 o 
  -7   3   5     5700.38     5054.10     87.35 o 
  -5   3   5     4221.05     4118.06     62.15 o 
  -3   3   5     9564.19     9013.01     79.13 o 
  -1   3   5    29457.88    29821.78    214.04 o 
   1   3   5    17577.91    17686.61    149.78 o 
   3   3   5    48896.41    50007.34    466.14 o 
   5   3   5     6527.13     6898.32     75.37 o 
   7   3   5     5732.13     5600.04     75.23 o 
   9   3   5     6849.76     6759.79     95.30 o 
  11   3   5     6402.47     6256.08    100.16 o 
  13   3   5     5772.27     6017.19    110.25 o 
  15   3   5      885.17      959.32     71.28 o 
  17   3   5       72.44      143.64     50.82 o 
 -22   4   5     1557.80     1331.30     96.36 o 
 -20   4   5     1233.06     1215.79     87.82 o 
 -18   4   5     3582.02     3651.10    132.65 o 
 -16   4   5     1869.37     1974.90    109.23 o 
 -14   4   5     2730.95     2719.99     96.17 o 
 -12   4   5     3186.09     3180.68     92.80 o 
 -10   4   5     6602.80     6273.38     95.88 o 
  -8   4   5     2873.83     2664.04     54.95 o 
  -6   4   5     1955.02     1535.86     40.11 o 
  -4   4   5    10322.26    10015.02    107.95 o 
  -2   4   5    16095.13    16650.38    163.25 o 
   0   4   5    13671.25    13448.14    124.07 o 
   2   4   5    14009.65    13847.14    130.66 o 
   4   4   5     1897.49     1829.87     37.79 o 
   6   4   5    15468.76    15879.77    163.66 o 
   8   4   5     1333.59     1296.42     39.25 o 
  10   4   5     7424.77     7672.12    148.68 o 
  12   4   5     3991.95     4200.24     97.85 o 
  14   4   5     2018.60     1951.59     94.27 o 
  16   4   5       55.44      100.58     57.69 o 
 -21   5   5      754.68      844.52     87.04 o 
 -19   5   5     1775.22     1793.42    105.52 o 
 -17   5   5      230.02      319.09     57.22 o 
 -15   5   5       79.84       72.87     57.62 o 
 -13   5   5      449.68      494.40     52.97 o 
 -11   5   5     8696.18     8292.40    172.35 o 
  -9   5   5    11689.59    11780.03    155.48 o 
  -7   5   5     5128.92     5080.50    107.29 o 
  -5   5   5     2304.06     2312.83     66.04 o 
  -3   5   5      339.56      347.27     24.56 o 
  -1   5   5     6227.70     6391.74     79.48 o 
   1   5   5     1332.83     1271.45     34.00 o 
   3   5   5     8638.27     8574.76    107.13 o 
   5   5   5     7381.28     7270.41    102.38 o 
   7   5   5     1359.75     1331.22     43.24 o 
   9   5   5      961.34      987.93     39.75 o 
  11   5   5     3342.57     3364.74     87.96 o 
  13   5   5      842.85     1200.06    243.44 o 
  15   5   5     1143.73     1283.65     86.80 o 
 -20   6   5       74.67      158.75     98.43 o 
 -18   6   5        5.83      102.58     68.54 o 
 -16   6   5     1437.38     1451.76     96.98 o 
 -14   6   5       38.30       97.58     79.26 o 
 -12   6   5     2433.36     2388.71    103.10 o 
 -10   6   5     5834.14     5760.84    143.20 o 
  -8   6   5      194.37      327.90     46.57 o 
  -6   6   5      777.82      689.22     41.41 o 
  -4   6   5     5385.95     5740.06    106.40 o 
  -2   6   5      669.20      772.64     35.82 o 
   0   6   5     2652.20     2771.14     55.39 o 
   2   6   5      595.56      524.69     29.35 o 
   4   6   5       50.71      150.03     33.71 o 
   6   6   5      978.52     1165.73     42.85 o 
   8   6   5     1236.28     1228.17     46.41 o 
  10   6   5      611.79      579.07     59.12 o 
  12   6   5     1383.58     1303.87     81.26 o 
  14   6   5      151.57      227.67     64.19 o 
 -17   7   5      352.94      304.72     64.60 o 
 -15   7   5      197.11      162.72     53.84 o 
 -13   7   5      531.65      582.48     78.87 o 
 -11   7   5       17.23       40.20     38.95 o 
  -9   7   5       45.73      117.57     37.03 o 
  -7   7   5        0.12       78.69     43.67 o 
  -5   7   5       29.49      166.60     28.76 o 
  -3   7   5     1549.29     1504.93     55.44 o 
  -1   7   5      371.98      398.68     29.57 o 
   1   7   5        5.00      103.59     22.86 o 
   3   7   5     2554.48     2458.58     70.52 o 
   5   7   5      282.75      316.26     33.46 o 
   7   7   5      529.65      501.87     41.24 o 
   9   7   5      129.23      314.62     54.06 o 
  11   7   5      962.78      787.16     75.19 o 
  13   7   5      220.21      263.22     69.51 o 
 -16   8   5      752.46      695.84     82.95 o 
 -14   8   5     1973.31     1783.41    109.37 o 
 -12   8   5      923.38      990.24     84.71 o 
 -10   8   5       76.54      214.22     51.67 o 
  -8   8   5     1229.34     1220.22     58.25 o 
  -6   8   5      205.67      382.80     44.65 o 
  -4   8   5      182.69      170.37     35.47 o 
  -2   8   5     1058.29     1171.50     61.04 o 
   0   8   5     1987.99     2077.54     66.58 o 
   2   8   5      972.32     1001.10     52.78 o 
   4   8   5     1622.09     1619.94     67.32 o 
   6   8   5     3670.60     3451.64    107.97 o 
   8   8   5       93.49      129.19     75.73 o 
  10   8   5      513.54      478.07     64.18 o 
  12   8   5      250.29      281.48     61.83 o 
 -13   9   5      288.20      530.54     77.25 o 
 -11   9   5     1015.48     1093.69     91.43 o 
  -9   9   5     3429.73     3294.23    138.02 o 
  -7   9   5      837.17      968.89    105.24 o 
  -5   9   5     3140.58     3075.19    101.15 o 
  -3   9   5     1063.42     1111.81     64.72 o 
  -1   9   5      719.07      796.77     57.10 o 
   1   9   5     3680.26     3471.74     91.56 o 
   3   9   5     2563.20     2468.23     90.00 o 
   5   9   5     2940.05     3024.01    139.25 o 
   7   9   5     2913.38     2570.93    142.16 o 
   9   9   5      914.78      892.63     83.92 o 
 -10  10   5      444.59      438.60     89.73 o 
  -8  10   5     1906.88     1765.72    128.99 o 
  -6  10   5     2493.23     2196.08    121.96 o 
  -4  10   5     2320.46     2179.98     93.96 o 
  -2  10   5     3088.45     3120.99    130.18 o 
   0  10   5     3048.14     3019.40    111.23 o 
   2  10   5      259.28      261.11     55.26 o 
   4  10   5     1629.77     1631.93    164.93 o 
   6  10   5     2183.34     2185.22    144.50 o 
 -22   0   6     6759.66     7121.73    280.26 o 
 -20   0   6     5256.34     5172.61    155.92 o 
 -18   0   6      182.96      161.83     39.69 o 
 -16   0   6    10991.07    10881.92    214.78 o 
 -14   0   6     7654.67     7892.77    159.82 o 
 -12   0   6    32417.15    33097.66    699.78 o 
 -10   0   6     1052.52      843.79     42.76 o 
  -8   0   6     2079.35     1813.97     50.57 o 
  -6   0   6    24196.12    23621.08    275.61 o 
  -4   0   6     9191.87     8584.21    117.37 o 
  -2   0   6    40072.66    40447.88    369.93 o 
   0   0   6    91902.88    92463.91   1528.80 o 
   2   0   6    21892.33    21649.27    225.59 o 
   4   0   6     9807.74    10385.72    139.69 o 
   6   0   6    17601.32    17984.12    288.65 o 
   8   0   6    17982.52    18591.83    265.17 o 
  10   0   6     4398.46     3997.19    103.89 o 
  12   0   6      194.66      279.54     54.26 o 
  14   0   6      527.17      567.07     60.17 o 
  16   0   6     3412.83     3636.39    142.27 o 
  18   0   6     4075.94     4089.28    204.77 o 
 -23   1   6     2445.91     2383.60    121.61 o 
 -21   1   6     3878.41     3980.70    117.26 o 
 -19   1   6     2734.00     2726.90     90.66 o 
 -17   1   6     2364.54     2342.44     64.21 o 
 -15   1   6     2854.94     2783.10     62.20 o 
 -13   1   6    10542.51    10621.63    161.50 o 
 -11   1   6     5260.23     5071.22     75.18 o 
  -9   1   6     3090.25     3044.54     51.54 o 
  -7   1   6     7748.77     7747.09    140.88 o 
  -5   1   6    31861.43    32688.67    389.33 o 
  -3   1   6    12803.37    12902.97    110.24 o 
  -1   1   6    25493.69    25375.01    225.55 o 
   1   1   6    11780.92    11816.59     97.67 o 
   3   1   6    12379.42    11667.69    169.77 o 
   5   1   6    17952.13    17547.04    152.70 o 
   7   1   6     9804.21     9631.42    109.32 o 
   9   1   6    17998.71    17870.38    192.12 o 
  11   1   6     1835.57     1793.75     51.77 o 
  13   1   6       79.97      108.56     38.73 o 
  15   1   6     2256.47     2118.32     72.55 o 
  17   1   6     3546.34     3662.39    136.72 o 
 -22   2   6      760.56      749.36     68.60 o 
 -20   2   6      133.15      218.90     54.50 o 
 -18   2   6       56.44       84.45     31.84 o 
 -16   2   6     2090.53     2062.60     56.62 o 
 -14   2   6     8441.82     8632.18    163.91 o 
 -12   2   6      415.93      435.01     24.10 o 
 -10   2   6      111.61       73.51     15.30 o 
  -8   2   6      190.79      137.21     15.02 o 
  -6   2   6     7973.96     8183.10     95.59 o 
  -4   2   6    14611.38    14869.87    163.76 o 
  -2   2   6     7963.31     7803.06     72.64 o 
   0   2   6     7376.72     7343.32    108.48 o 
   2   2   6     4112.34     3681.61     61.18 o 
   4   2   6      548.18      746.95     35.06 o 
   6   2   6     7057.33     7393.28     84.87 o 
   8   2   6     8520.80     8437.01    106.46 o 
  10   2   6     5032.31     4874.03     82.53 o 
  12   2   6      117.67      169.11     28.66 o 
  14   2   6     1367.72     1412.81     60.25 o 
  16   2   6     1238.70     1331.28     88.45 o 
 -21   3   6        0.51      117.83     50.87 o 
 -19   3   6       21.68       52.95     33.73 o 
 -17   3   6     1221.08     1254.23     86.66 o 
 -15   3   6        1.08       59.68     24.39 o 
 -13   3   6     1889.36     1806.10     52.90 o 
 -11   3   6      416.12      348.38     25.48 o 
  -9   3   6      672.16      765.63     19.40 o 
  -7   3   6     1684.04     1872.03     43.95 o 
  -5   3   6       75.65      109.16     19.23 o 
  -3   3   6      462.65      527.82     18.71 o 
  -1   3   6     3029.96     3164.36     48.51 o 
   1   3   6       34.16      131.89     25.85 o 
   3   3   6      415.50      455.74     31.04 o 
   5   3   6      969.20     1169.04     41.47 o 
   7   3   6      396.64      390.81     23.09 o 
   9   3   6       12.99       59.58     19.35 o 
  11   3   6      923.81      962.57     42.08 o 
  13   3   6      634.15      802.92     73.70 o 
  15   3   6      394.83      580.86     73.80 o 
  17   3   6     1111.27     1226.83     92.75 o 
 -22   4   6       21.98      214.24    108.34 o 
 -20   4   6      305.06      345.32     62.73 o 
 -18   4   6      467.15      548.02     66.75 o 
 -16   4   6      828.75      924.92     77.66 o 
 -14   4   6      142.01      193.22     42.31 o 
 -12   4   6     2660.80     2449.18     62.71 o 
 -10   4   6      471.16      544.52     41.86 o 
  -8   4   6      343.63      365.57     27.28 o 
  -6   4   6     1302.38     1217.29     39.51 o 
  -4   4   6       16.36       92.73     20.29 o 
  -2   4   6     7151.41     7476.78     82.57 o 
   0   4   6     8238.38     8847.70     93.56 o 
   2   4   6      517.55      575.77     39.07 o 
   4   4   6     1719.74     1703.39     52.37 o 
   6   4   6      771.34      790.65     42.28 o 
   8   4   6      187.25      279.40     34.01 o 
  10   4   6     1562.20     1599.94     64.01 o 
  12   4   6      677.62      652.47     59.45 o 
  14   4   6       15.56      165.62     58.25 o 
  16   4   6        4.80       47.26     63.11 o 
 -21   5   6      498.53      538.77     81.96 o 
 -19   5   6        2.96       41.94     46.89 o 
 -17   5   6     1803.11     1971.45    103.65 o 
 -15   5   6     1030.95     1155.83     78.38 o 
 -13   5   6      278.45      335.44     51.26 o 
 -11   5   6      949.60      971.74     41.88 o 
  -9   5   6     1233.69     1228.00     49.29 o 
  -7   5   6     1667.83     1659.74     52.64 o 
  -5   5   6     9548.78     9638.49    140.67 o 
  -3   5   6     4702.12     4416.01     59.59 o 
  -1   5   6     8604.35     9064.36    143.73 o 
   1   5   6     2707.84     2804.21     52.03 o 
   3   5   6     7401.83     7626.96    102.93 o 
   5   5   6       31.38      105.48     35.12 o 
   7   5   6     2614.43     2570.39     72.50 o 
   9   5   6     3741.45     3599.92     91.98 o 
  11   5   6      776.17      736.37     63.04 o 
  13   5   6      844.85      881.47     75.52 o 
  15   5   6     1288.42     1311.91     96.15 o 
 -20   6   6      882.64      862.77     89.80 o 
 -18   6   6      664.22      774.58     80.99 o 
 -16   6   6      440.43      419.54     76.35 o 
 -14   6   6     4256.78     4022.29    141.51 o 
 -12   6   6      555.54      695.35     66.75 o 
 -10   6   6      256.92      324.30     34.26 o 
  -8   6   6     3883.21     4049.05     89.50 o 
  -6   6   6     8490.97     8881.35    177.85 o 
  -4   6   6     6769.11     6697.55    120.33 o 
  -2   6   6     6631.31     6864.61     92.98 o 
   0   6   6     3764.50     3818.99     69.76 o 
   2   6   6     5254.09     5365.10     86.21 o 
   4   6   6     4830.22     5022.15     87.46 o 
   6   6   6    13311.16    13394.16    219.42 o 
   8   6   6     1471.72     1553.98     63.15 o 
  10   6   6     2455.13     2372.99     98.33 o 
  12   6   6      286.97      445.53     61.01 o 
  14   6   6     1551.53     1565.82    100.38 o 
 -17   7   6     1913.82     1876.64    113.01 o 
 -15   7   6     4095.68     3889.59    151.00 o 
 -13   7   6     3201.01     3136.23    128.74 o 
 -11   7   6     1153.56     1230.07     79.51 o 
  -9   7   6     4505.45     4287.40    136.70 o 
  -7   7   6     2461.81     2404.37     74.43 o 
  -5   7   6     4037.72     4208.99    104.17 o 
  -3   7   6     1705.12     1625.33     60.49 o 
  -1   7   6     2906.08     2939.22     67.62 o 
   1   7   6    10174.71    10279.86    145.41 o 
   3   7   6     9359.96     9169.74    138.58 o 
   5   7   6     3366.66     3385.07     91.61 o 
   7   7   6     4737.83     4772.55    115.15 o 
   9   7   6     2607.00     2655.66    136.55 o 
  11   7   6      846.36      831.90     76.51 o 
  13   7   6     1311.11     1236.51     93.54 o 
 -16   8   6     2842.04     2438.74    132.92 o 
 -14   8   6     2539.98     2249.96    120.61 o 
 -12   8   6     2119.30     2244.30    115.93 o 
 -10   8   6      352.19      369.51     62.77 o 
  -8   8   6     3043.19     2757.61     94.20 o 
  -6   8   6     3139.87     3016.95     92.55 o 
  -4   8   6     4265.13     4330.74    190.71 o 
  -2   8   6     2454.29     2392.27     83.05 o 
   0   8   6      659.34      691.03     42.06 o 
   2   8   6     3139.48     3088.98     80.01 o 
   4   8   6     2304.32     2280.10     83.07 o 
   6   8   6     1716.24     1531.15     72.18 o 
   8   8   6     4110.71     3838.30    140.48 o 
  10   8   6      514.63      720.94     85.75 o 
 -13   9   6      970.08     1014.20     97.04 o 
 -11   9   6        4.25      107.89     59.77 o 
  -9   9   6      940.81      926.78     86.02 o 
  -7   9   6     2937.48     2700.42    101.99 o 
  -5   9   6     1410.60     1502.66     76.75 o 
  -3   9   6      579.05      462.13     62.54 o 
  -1   9   6      528.81      615.06     75.43 o 
   1   9   6     1272.49     1253.10     72.19 o 
   3   9   6        7.48       42.49     45.58 o 
   5   9   6      165.76      244.31     55.81 o 
   7   9   6      142.92      301.34     61.31 o 
  -8  10   6        1.96       -9.42     44.03 o 
  -6  10   6       17.15       56.56     56.23 o 
  -4  10   6      136.47      165.95     75.96 o 
  -2  10   6       98.18      158.32     73.42 o 
   0  10   6       10.13       41.38     62.38 o 
   2  10   6       26.41      138.12    113.51 o 
   4  10   6       82.52      273.59    115.72 o 
 -23   1   7     1783.29     1760.40    104.68 o 
 -21   1   7     1137.31     1120.18     67.95 o 
 -19   1   7     1003.18     1051.42     61.53 o 
 -17   1   7       23.36      100.02     29.92 o 
 -15   1   7        7.41       83.22     30.44 o 
 -13   1   7      256.47      297.70     28.12 o 
 -11   1   7     1027.16      900.16     33.58 o 
  -9   1   7    10572.18    10801.43    134.61 o 
  -7   1   7      234.37      201.63     17.36 o 
  -5   1   7     6505.49     6792.16     79.74 o 
  -3   1   7      873.56      842.22     23.95 o 
  -1   1   7     2277.98     2065.53     45.23 o 
   1   1   7    16972.92    17580.40    131.64 o 
   3   1   7     3048.25     2973.72     71.82 o 
   5   1   7     6689.36     6354.54     76.87 o 
   7   1   7      158.23      183.07     19.55 o 
   9   1   7      364.54      318.79     27.21 o 
  11   1   7      174.39      210.06     31.19 o 
  13   1   7       44.52       63.56     27.60 o 
  15   1   7      384.29      548.95     57.50 o 
  17   1   7     1226.50     1277.14     93.91 o 
 -22   2   7      573.36      513.15     66.63 o 
 -20   2   7     3208.62     3128.32    103.35 o 
 -18   2   7       31.05      114.99     43.23 o 
 -16   2   7     5063.76     5147.13     94.41 o 
 -14   2   7     1306.69     1269.10     46.75 o 
 -12   2   7     2295.63     2180.59     49.60 o 
 -10   2   7     2245.89     1869.02     44.16 o 
  -8   2   7     4541.88     4549.99     81.54 o 
  -6   2   7     8697.89     8446.34    103.59 o 
  -4   2   7    35600.77    36787.83    274.52 o 
  -2   2   7    16018.57    16473.46    134.04 o 
   0   2   7     6246.68     6077.94    100.28 o 
   2   2   7     8824.39     8548.91    154.06 o 
   4   2   7     1355.88     1238.51     51.13 o 
   6   2   7     7620.60     7544.62    120.89 o 
   8   2   7     2730.75     2619.40     53.19 o 
  10   2   7      433.88      433.24     37.42 o 
  12   2   7     2930.13     2982.09     88.85 o 
  14   2   7      663.46      702.79     71.12 o 
  16   2   7     1137.38     1140.67     88.08 o 
 -21   3   7      733.63      834.23    123.61 o 
 -19   3   7     1655.48     1583.62     89.02 o 
 -17   3   7     2717.63     2646.24     79.84 o 
 -15   3   7     1999.20     2028.20     62.27 o 
 -13   3   7     5965.59     5836.09     83.79 o 
 -11   3   7     7998.95     8005.50    141.50 o 
  -9   3   7    12131.25    11779.86    173.55 o 
  -7   3   7     4312.54     4256.38     55.94 o 
  -5   3   7    14001.72    15120.92    140.11 o 
  -3   3   7    12718.39    12307.82    171.54 o 
  -1   3   7    20094.29    20869.16    167.26 o 
   1   3   7    15410.29    15121.64    178.86 o 
   3   3   7    12004.64    11660.22    157.09 o 
   5   3   7     7109.78     6819.76    115.51 o 
   7   3   7     4437.19     4288.45     93.06 o 
   9   3   7     4086.21     3936.12     95.46 o 
  11   3   7     7746.46     7569.70    153.76 o 
  13   3   7     5815.42     5677.41    137.87 o 
  15   3   7     2623.72     2359.32    116.26 o 
 -22   4   7      645.12      828.16    151.22 o 
 -20   4   7     1072.84     1167.17     89.82 o 
 -18   4   7     1699.71     1818.32    113.16 o 
 -16   4   7      988.73      985.63     70.65 o 
 -14   4   7     5318.45     5433.15    141.77 o 
 -12   4   7     2646.70     2691.30     69.71 o 
 -10   4   7    10137.62    10456.58    155.06 o 
  -8   4   7     5171.09     5127.78     94.67 o 
  -6   4   7     7355.71     7260.38    114.81 o 
  -4   4   7    10713.21    11426.31    122.84 o 
  -2   4   7    15406.72    15398.98    152.25 o 
   0   4   7    12746.71    12427.20    155.02 o 
   2   4   7    16078.47    16424.19    206.18 o 
   4   4   7     6437.13     6623.91    118.04 o 
   6   4   7    10284.81    10220.47    165.22 o 
   8   4   7     2375.27     2430.10     76.13 o 
  10   4   7     6612.17     6632.51    152.29 o 
  12   4   7     3128.43     3059.04    113.62 o 
  14   4   7     5457.01     5154.26    166.87 o 
 -21   5   7      406.91      541.04     79.97 o 
 -19   5   7     1217.18     1350.73     96.68 o 
 -17   5   7     1758.17     2302.94    322.66 o 
 -15   5   7      100.14      162.31     45.87 o 
 -13   5   7     1271.46     1307.47     74.18 o 
 -11   5   7     2418.07     2260.02     66.26 o 
  -9   5   7     2764.18     2696.96     85.93 o 
  -7   5   7     6888.73     6951.85    121.92 o 
  -5   5   7     3072.78     2939.77     73.27 o 
  -3   5   7     4595.96     4363.77     64.93 o 
  -1   5   7    10374.31    10697.73    121.99 o 
   1   5   7     2226.35     2371.27     61.65 o 
   3   5   7     7154.27     7512.01    133.84 o 
   5   5   7     3875.93     4006.55     94.65 o 
   7   5   7     2684.25     2940.25     85.44 o 
   9   5   7     2129.40     2250.20     81.33 o 
  11   5   7     1513.71     1529.56     86.55 o 
  13   5   7     1005.43     1170.11     92.44 o 
 -18   6   7       29.47      195.38     77.53 o 
 -16   6   7      609.42      722.20     73.97 o 
 -14   6   7        9.58      196.80     94.94 o 
 -12   6   7     1675.88     1594.24     84.07 o 
 -10   6   7      986.40     1005.47     49.10 o 
  -8   6   7     1598.54     1521.58     67.33 o 
  -6   6   7      329.69      347.24     37.68 o 
  -4   6   7        2.05       46.05     23.96 o 
  -2   6   7      682.43      729.51     40.24 o 
   0   6   7       34.72       82.62     29.06 o 
   2   6   7      793.25      772.71     44.26 o 
   4   6   7     1589.64     1628.28     60.37 o 
   6   6   7      206.64      351.77     53.80 o 
   8   6   7     1230.47     1249.91     63.77 o 
  10   6   7        5.30      196.80     48.74 o 
  12   6   7        0.76        9.69     55.26 o 
 -17   7   7       44.31      159.04     79.36 o 
 -15   7   7       68.37      136.69     56.99 o 
 -13   7   7      107.62      248.95     59.82 o 
 -11   7   7      151.04      244.87     54.14 o 
  -9   7   7      105.62      160.80     49.60 o 
  -7   7   7      132.66      178.44     36.28 o 
  -5   7   7      429.36      527.15     43.58 o 
  -3   7   7      389.92      520.99     44.21 o 
  -1   7   7       73.84      206.64     26.58 o 
   1   7   7      653.61      702.82     44.05 o 
   3   7   7     2215.13     2214.44     76.61 o 
   5   7   7      279.34      379.67     54.77 o 
   7   7   7      204.50      256.83     85.77 o 
   9   7   7        0.10      105.87     58.06 o 
  11   7   7       11.09        1.01     35.62 o 
 -16   8   7      622.44      656.63     97.85 o 
 -14   8   7       26.94       63.83     52.30 o 
 -12   8   7     1010.49     1105.55     90.41 o 
 -10   8   7      812.67      772.54     76.03 o 
  -8   8   7     1534.93     1490.81    103.99 o 
  -6   8   7     1282.64     1321.05     65.61 o 
  -4   8   7       10.29       78.29     40.71 o 
  -2   8   7     1565.42     1499.75     67.56 o 
   0   8   7     1975.67     1881.99     78.65 o 
   2   8   7     2004.88     2102.34     78.60 o 
   4   8   7     1354.06     1325.15     68.06 o 
   6   8   7      379.07      363.28     56.86 o 
   8   8   7      267.56      246.72     58.43 o 
 -13   9   7      160.11      302.02     72.15 o 
 -11   9   7     1118.73     1074.57     96.13 o 
  -9   9   7     2706.02     2856.24    136.60 o 
  -7   9   7      231.88      399.88     58.43 o 
  -5   9   7     2119.68     2162.26     90.96 o 
  -3   9   7     1956.33     2058.49     89.12 o 
  -1   9   7     1192.00     1315.47     83.10 o 
   1   9   7     3169.41     3184.48    145.85 o 
   3   9   7     1920.86     1710.65    118.84 o 
   5   9   7       14.32       64.84     45.11 o 
   7   9   7       18.62      137.20     57.60 o 
  -8  10   7     1198.86     1167.00     98.15 o 
  -6  10   7     1119.78     1068.51     93.70 o 
  -4  10   7      343.17      424.70     58.63 o 
  -2  10   7     2835.10     2734.48    128.26 o 
   0  10   7     1712.44     1562.11    100.54 o 
   2  10   7     1253.24     1268.16    111.55 o 
 -22   0   8       13.43       18.33     71.38 o 
 -20   0   8     1601.08     1655.58    115.92 o 
 -18   0   8     1332.16     1439.55     82.49 o 
 -16   0   8     5455.56     5399.22    166.34 o 
 -14   0   8      354.75      313.96     40.47 o 
 -12   0   8     1367.36     1312.85     58.95 o 
 -10   0   8     5452.01     4946.65    149.34 o 
  -8   0   8    55128.29    56379.73    644.49 o 
  -6   0   8    11807.03    11279.50    182.77 o 
  -4   0   8    15801.87    15729.32    212.91 o 
  -2   0   8    16109.46    16360.62    267.26 o 
   0   0   8     3580.77     4326.97     81.52 o 
   2   0   8    10115.70    10076.64    146.50 o 
   4   0   8    25109.10    25253.02    315.57 o 
   6   0   8    13764.15    13455.12    210.14 o 
   8   0   8     3953.11     3692.37     99.75 o 
  10   0   8       16.53       14.90     42.54 o 
  12   0   8     4507.02     4523.33    138.34 o 
  14   0   8     5538.78     5410.72    226.92 o 
  16   0   8     2646.25     2660.60    180.82 o 
 -23   1   8      667.45      760.77     78.56 o 
 -21   1   8       39.17      179.31     47.54 o 
 -19   1   8     1529.73     1454.94     60.11 o 
 -17   1   8     5434.68     5151.47    100.78 o 
 -15   1   8     1004.00      964.62     41.16 o 
 -13   1   8     4312.20     4242.40     79.02 o 
 -11   1   8     2438.87     2405.09     52.89 o 
  -9   1   8    10021.80    10186.64    168.93 o 
  -7   1   8    16496.79    16481.82    167.45 o 
  -5   1   8    24019.16    25979.63    228.76 o 
  -3   1   8     9547.58     9567.22    103.95 o 
  -1   1   8     5624.35     5303.81    109.56 o 
   1   1   8     8243.74     7353.19     70.00 o 
   3   1   8     7497.27     7313.98    107.31 o 
   5   1   8     8692.67     8697.40    138.21 o 
   7   1   8     2249.85     2211.95     56.33 o 
   9   1   8     2279.99     2185.25     54.47 o 
  11   1   8     2723.06     2666.06     85.48 o 
  13   1   8     8476.26     8371.28    179.76 o 
  15   1   8     2341.08     2109.97    132.45 o 
 -22   2   8       11.87       15.48     44.73 o 
 -20   2   8       73.27      184.97     66.03 o 
 -18   2   8     1376.37     1304.23     63.81 o 
 -16   2   8     4186.98     4142.26     84.14 o 
 -14   2   8     3756.07     3676.89     73.27 o 
 -12   2   8      120.64      180.14     23.51 o 
 -10   2   8     6082.79     6214.85    106.95 o 
  -8   2   8     1169.89     1288.95     35.54 o 
  -6   2   8     4914.02     4930.33     87.94 o 
  -4   2   8    19528.53    20849.11    186.63 o 
  -2   2   8    19237.15    19938.41    162.77 o 
   0   2   8     1881.92     1725.77     48.49 o 
   2   2   8     2846.47     2710.55     61.09 o 
   4   2   8     4443.94     4623.35     88.21 o 
   6   2   8     4582.89     4471.74    106.49 o 
   8   2   8      707.82      680.50     42.71 o 
  10   2   8     1604.96     1657.66     68.26 o 
  12   2   8     2572.55     2592.31     92.97 o 
  14   2   8     3658.63     3697.27    120.96 o 
 -21   3   8      290.77      411.90     66.28 o 
 -19   3   8      168.94      280.74     58.00 o 
 -17   3   8     1018.55      962.27     69.80 o 
 -15   3   8      222.63      281.95     35.05 o 
 -13   3   8      308.74      407.29     42.25 o 
 -11   3   8      378.16      441.86     36.55 o 
  -9   3   8      171.66      247.22     23.10 o 
  -7   3   8     2883.84     3204.25     53.69 o 
  -5   3   8      864.21      925.18     29.14 o 
  -3   3   8        4.77       -2.56      8.95 o 
  -1   3   8     1586.79     1528.59     55.74 o 
   1   3   8      269.40      305.97     31.44 o 
   3   3   8     3332.52     3379.94     76.86 o 
   5   3   8     3776.56     3639.06     82.94 o 
   7   3   8      879.90      894.12     47.46 o 
   9   3   8      362.87      411.03     42.76 o 
  11   3   8      674.43      638.16     55.84 o 
  13   3   8        6.65       34.87     38.12 o 
  15   3   8        2.63       10.94     42.57 o 
 -20   4   8      246.46      457.07     72.62 o 
 -18   4   8       30.71      -12.73     51.94 o 
 -16   4   8       68.35       86.36     42.78 o 
 -14   4   8      322.88      455.20     54.12 o 
 -12   4   8      169.70      217.52     33.21 o 
 -10   4   8      204.32      224.90     40.57 o 
  -8   4   8     7982.63     8363.39    138.99 o 
  -6   4   8     3592.96     3712.71     77.56 o 
  -4   4   8        3.22       56.35     26.71 o 
  -2   4   8     2780.05     2810.08     48.03 o 
   0   4   8      192.71      302.46     42.24 o 
   2   4   8      396.39      447.16     39.30 o 
   4   4   8      122.33      145.41     28.55 o 
   6   4   8        2.60       16.56     24.31 o 
   8   4   8      276.42      322.77     41.02 o 
  10   4   8      391.16      578.91     54.76 o 
  12   4   8      541.23      544.90     62.17 o 
  14   4   8      282.90      361.34     65.43 o 
 -19   5   8      576.31      656.42     79.26 o 
 -17   5   8     3957.86     3842.99    143.43 o 
 -15   5   8      281.29      319.46     54.34 o 
 -13   5   8      736.59      766.65     62.76 o 
 -11   5   8     1258.73     1312.90     74.76 o 
  -9   5   8     3511.69     3731.57     87.64 o 
  -7   5   8     3000.66     2802.79     74.42 o 
  -5   5   8     4990.44     5360.03    104.13 o 
  -3   5   8     9752.64     9485.16    117.80 o 
  -1   5   8     6514.58     6724.49    114.72 o 
   1   5   8     4566.92     4858.77     97.91 o 
   3   5   8     5779.28     5808.03    117.25 o 
   5   5   8      214.05      283.91     38.82 o 
   7   5   8     4180.94     4148.70    110.81 o 
   9   5   8     1299.29     1221.50     71.23 o 
  11   5   8      188.98      260.74     61.48 o 
  13   5   8     1278.23     1329.82     96.86 o 
 -18   6   8      567.86      756.91     87.05 o 
 -16   6   8     1281.99     1322.90    109.65 o 
 -14   6   8     5020.77     4788.94    156.32 o 
 -12   6   8     1314.59     1299.31     95.70 o 
 -10   6   8     3296.30     3266.76     90.52 o 
  -8   6   8     3762.50     3784.39     98.02 o 
  -6   6   8     9892.72    10218.91    238.79 o 
  -4   6   8     4566.16     4579.37    107.31 o 
  -2   6   8     9396.18     9572.13    134.91 o 
   0   6   8     5804.02     5624.91    120.02 o 
   2   6   8     2487.29     2492.41     75.15 o 
   4   6   8     3163.05     3274.81     94.43 o 
   6   6   8     8419.27     8395.80    171.07 o 
   8   6   8     1384.27     1542.39     75.12 o 
  10   6   8     2117.14     2119.17    104.18 o 
  12   6   8      457.34      580.69     73.18 o 
 -17   7   8      814.50      902.52     91.68 o 
 -15   7   8      291.99      434.79     69.58 o 
 -13   7   8      801.15      874.39     79.34 o 
 -11   7   8     4254.65     3826.06    151.25 o 
  -9   7   8     7839.40     7616.53    160.65 o 
  -7   7   8     3558.65     3598.58    101.72 o 
  -5   7   8     5489.65     5564.36    124.61 o 
  -3   7   8     3276.12     3100.55     88.08 o 
  -1   7   8     2803.93     2818.05     74.62 o 
   1   7   8     1157.03      997.62     54.75 o 
   3   7   8     1036.95     1226.71    118.70 o 
   5   7   8     4370.23     4570.65    125.63 o 
   7   7   8     3157.39     3219.13    106.68 o 
   9   7   8     2124.90     2358.94    114.67 o 
 -14   8   8      449.09      631.54     82.93 o 
 -12   8   8     1787.48     1772.18    109.11 o 
 -10   8   8      345.52      303.75     66.82 o 
  -8   8   8      415.20      544.80     54.26 o 
  -6   8   8     1763.81     1815.90     82.54 o 
  -4   8   8     2499.57     2481.35    105.40 o 
  -2   8   8     2432.52     2302.34    102.40 o 
   0   8   8     1193.97     1475.36     87.70 o 
   2   8   8      284.54      351.61     44.08 o 
   4   8   8      505.56      597.15     58.03 o 
   6   8   8     2038.68     2088.05    108.19 o 
   8   8   8     1358.69     1372.79     99.57 o 
 -11   9   8      278.82      238.05     66.35 o 
  -9   9   8      135.48      201.01     82.16 o 
  -7   9   8      175.12      207.09     54.75 o 
  -5   9   8        1.51       -4.12     31.76 o 
  -3   9   8      674.79      720.37     75.32 o 
  -1   9   8     1847.16     1886.13    105.75 o 
   1   9   8      750.22      749.03     80.96 o 
   3   9   8      137.65      296.43     64.51 o 
   5   9   8     1898.01     1776.55    131.86 o 
  -6  10   8       75.92      114.88     96.71 o 
  -4  10   8       83.36      308.80     60.09 o 
  -2  10   8       21.41       90.89     79.09 o 
 -23   1   9       66.62      102.76     94.34 o 
 -21   1   9      372.36      535.35     52.96 o 
 -19   1   9      364.15      394.98     40.96 o 
 -17   1   9      328.58      372.99     36.23 o 
 -15   1   9      187.80      255.86     30.20 o 
 -13   1   9      865.87      858.84     40.39 o 
 -11   1   9     3657.41     3641.72     80.13 o 
  -9   1   9     2937.30     3073.73     62.23 o 
  -7   1   9     1308.81     1314.03     38.47 o 
  -5   1   9     1821.02     1781.30     50.43 o 
  -3   1   9       67.76      224.96     19.18 o 
  -1   1   9      562.13      498.59     21.48 o 
   1   1   9     1523.37     1616.18     47.26 o 
   3   1   9     1437.97     1578.57    132.47 o 
   5   1   9     6087.60     5955.38    108.22 o 
   7   1   9     2413.33     2418.86     70.40 o 
   9   1   9    10567.53    10551.39    186.82 o 
  11   1   9      713.01      794.22     54.90 o 
  13   1   9      179.82      214.40     57.35 o 
  15   1   9      135.41      352.03     84.61 o 
 -22   2   9      693.62      690.17     78.52 o 
 -20   2   9      775.10      768.08     70.94 o 
 -18   2   9       37.21      105.54     50.44 o 
 -16   2   9     1059.01     1048.07     48.25 o 
 -14   2   9     2821.14     2668.27     74.34 o 
 -12   2   9    16087.33    16306.00    380.95 o 
 -10   2   9     3093.69     2985.26     61.62 o 
  -8   2   9     6046.14     6229.69     92.31 o 
  -6   2   9     6182.32     6274.58     87.04 o 
  -4   2   9      476.58      478.46     23.98 o 
  -2   2   9    10485.57    10583.21    112.44 o 
   0   2   9    12428.78    12454.32    167.35 o 
   2   2   9     5161.19     5061.26     94.41 o 
   4   2   9     2122.03     2115.57     62.86 o 
   6   2   9     1873.43     1880.87     62.95 o 
   8   2   9     4616.38     4572.80    111.91 o 
  10   2   9     8537.35     8686.26    177.59 o 
  12   2   9     4143.90     4080.90    122.19 o 
  14   2   9     1146.38     1204.78    113.55 o 
 -21   3   9     2052.87     2026.31    114.07 o 
 -19   3   9      407.76      736.38    231.12 o 
 -17   3   9     1893.04     1898.32     94.09 o 
 -15   3   9      305.18      385.53     78.08 o 
 -13   3   9     6927.50     6646.64    150.03 o 
 -11   3   9    12314.95    12260.83    186.16 o 
  -9   3   9     9144.13     9385.88    172.05 o 
  -7   3   9     9607.86     9773.87    122.56 o 
  -5   3   9    13569.72    14028.76    160.42 o 
  -3   3   9     8254.35     7947.53    105.07 o 
  -1   3   9    16509.66    16804.58    217.33 o 
   1   3   9    14029.19    13933.81    223.27 o 
   3   3   9     3216.78     3218.24    112.86 o 
   5   3   9       15.34       52.82     30.17 o 
   7   3   9      642.89      730.91     56.87 o 
   9   3   9     9796.82     9597.38    187.73 o 
  11   3   9     5675.09     5611.01    146.00 o 
  13   3   9     2596.19     2527.17    118.26 o 
 -20   4   9     2216.23     2143.45    115.34 o 
 -18   4   9      678.12      697.19     71.93 o 
 -16   4   9     1666.87     1775.92     93.45 o 
 -14   4   9    10520.18    10013.51    205.34 o 
 -12   4   9     1827.49     1826.78     64.66 o 
 -10   4   9     8188.84     8164.31    144.32 o 
  -8   4   9     5740.59     5707.73    108.17 o 
  -6   4   9    15045.36    15162.94    163.54 o 
  -4   4   9     6401.53     6170.16     88.60 o 
  -2   4   9     8160.59     7990.80    145.18 o 
   0   4   9     7184.06     7409.06    127.87 o 
   2   4   9     8280.55     8464.43    146.34 o 
   4   4   9     2247.05     2297.10     74.89 o 
   6   4   9     1350.30     1474.16     65.32 o 
   8   4   9     2673.01     2607.44     90.56 o 
  10   4   9     5025.37     5132.02    140.28 o 
  12   4   9     1087.05     1090.10     86.18 o 
 -19   5   9     1103.65     1171.35     96.86 o 
 -17   5   9      873.03      911.10     81.88 o 
 -15   5   9      466.28      446.78     64.66 o 
 -13   5   9     3954.15     3776.24    101.05 o 
 -11   5   9     3310.87     3446.87    118.11 o 
  -9   5   9     3862.99     3787.33     95.05 o 
  -7   5   9     4238.65     4221.09     93.76 o 
  -5   5   9     1805.31     1791.44     57.90 o 
  -3   5   9      142.24      165.45     30.13 o 
  -1   5   9     1633.81     1618.37     55.45 o 
   1   5   9    10293.96    10351.65    173.10 o 
   3   5   9     5324.37     5574.98    120.70 o 
   5   5   9      995.73      927.34     58.57 o 
   7   5   9     2184.54     2207.49     86.95 o 
   9   5   9     1567.67     1541.01     80.76 o 
  11   5   9     2597.95     2533.65    124.30 o 
 -18   6   9       95.49      224.49     66.38 o 
 -16   6   9      339.85      434.41     69.38 o 
 -14   6   9       95.09      190.05     52.45 o 
 -12   6   9      214.63      218.06     54.89 o 
 -10   6   9       29.36      118.76     57.10 o 
  -8   6   9     2168.90     2130.44     77.24 o 
  -6   6   9      376.06      340.13     38.78 o 
  -4   6   9     1743.43     1676.37     60.75 o 
  -2   6   9      125.57      164.18     30.09 o 
   0   6   9       96.03      121.07     42.18 o 
   2   6   9     4917.48     4893.65    117.63 o 
   4   6   9      974.97      982.68     59.16 o 
   6   6   9      290.46      464.36     62.67 o 
   8   6   9     1806.07     1823.06     85.48 o 
  10   6   9      400.24      554.32     75.06 o 
 -17   7   9       60.82      133.29     59.79 o 
 -15   7   9        1.27      104.78     53.45 o 
 -13   7   9      228.88      362.91     91.48 o 
 -11   7   9     1307.51     1201.52     86.05 o 
  -9   7   9      777.65      717.20     61.08 o 
  -7   7   9       51.28       50.96     39.60 o 
  -5   7   9        0.09       42.08     37.16 o 
  -3   7   9      657.42      649.04     61.17 o 
  -1   7   9        7.21        6.27     30.50 o 
   1   7   9      637.82      645.60     74.80 o 
   3   7   9        0.96      185.37     82.26 o 
   5   7   9      168.32      191.37     49.46 o 
   7   7   9      415.30      366.07     60.47 o 
   9   7   9       29.31      170.76     62.51 o 
 -14   8   9      814.16      885.08     93.35 o 
 -12   8   9      476.24      493.70     74.18 o 
 -10   8   9      836.59      751.71     77.87 o 
  -8   8   9      829.10      800.95     64.81 o 
  -6   8   9     2039.80     2140.92     86.31 o 
  -4   8   9      182.00      206.96     56.97 o 
  -2   8   9     1187.84     1179.18     86.65 o 
   0   8   9      184.95      351.06     58.37 o 
   2   8   9       48.59      101.08     93.26 o 
   4   8   9       89.57      264.42     51.43 o 
   6   8   9     2008.03     1811.34    102.42 o 
 -11   9   9      940.61      992.18     97.38 o 
  -9   9   9     1542.29     1523.46    106.99 o 
  -7   9   9       22.12      132.21     52.16 o 
  -5   9   9     1431.35     1622.79    114.21 o 
  -3   9   9     1918.53     1951.50    107.08 o 
  -1   9   9      934.72      944.92     86.68 o 
   1   9   9     1796.46     1753.95    110.52 o 
   3   9   9      657.71      730.79     83.27 o 
 -22   0  10      210.88      422.49     83.00 o 
 -20   0  10     2824.96     2515.70    122.85 o 
 -18   0  10     1146.41     1102.42     79.87 o 
 -16   0  10     8480.64     8308.80    200.80 o 
 -14   0  10     7100.49     7040.75    168.06 o 
 -12   0  10     2772.06     2817.23     93.00 o 
 -10   0  10     5789.69     5856.15    136.01 o 
  -8   0  10    17094.47    17927.33    292.96 o 
  -6   0  10    13663.22    13993.19    432.56 o 
  -4   0  10    24713.13    24391.70    335.94 o 
  -2   0  10     6020.02     6412.32    120.38 o 
   0   0  10      985.22      930.11     48.49 o 
   2   0  10     9567.26     9442.66    157.41 o 
   4   0  10    12388.50    12152.34    341.24 o 
   6   0  10    22391.66    21352.25    496.89 o 
   8   0  10    11321.69    11195.53    351.01 o 
  10   0  10     4571.25     4837.78    319.53 o 
  12   0  10     3401.83     3365.53    187.72 o 
  14   0  10      658.64      676.53    186.81 o 
 -21   1  10      754.85      800.32     62.60 o 
 -19   1  10     1585.47     1487.32     63.95 o 
 -17   1  10     3691.52     3548.31     87.81 o 
 -15   1  10     1432.46     1466.53     52.81 o 
 -13   1  10     2993.88     2791.82     73.61 o 
 -11   1  10    10085.63    10346.39    160.18 o 
  -9   1  10    12294.13    12402.83    180.77 o 
  -7   1  10     6509.10     6481.21     97.75 o 
  -5   1  10     8618.70     8791.19    123.46 o 
  -3   1  10     2148.39     2044.92     44.13 o 
  -1   1  10     7398.69     7270.77    100.44 o 
   1   1  10    12525.38    12520.79    174.08 o 
   3   1  10     3446.70     3345.91     95.44 o 
   5   1  10    12301.74    12073.41    185.99 o 
   7   1  10     5846.89     5609.45    119.85 o 
   9   1  10     4000.99     3683.56    101.71 o 
  11   1  10     2196.11     2282.79    111.89 o 
  13   1  10     2642.19     2649.22    130.04 o 
 -22   2  10      170.61      173.73     57.52 o 
 -20   2  10     1040.36     1001.74     82.32 o 
 -18   2  10      518.28      518.35     49.49 o 
 -16   2  10      868.10      876.90     50.98 o 
 -14   2  10     4101.78     3926.74     98.84 o 
 -12   2  10      451.91      493.67     56.71 o 
 -10   2  10     3533.32     3753.25     74.65 o 
  -8   2  10     1398.61     1376.93     43.87 o 
  -6   2  10     2597.11     2677.54     56.66 o 
  -4   2  10     1335.31     1361.12     37.53 o 
  -2   2  10     4856.85     4678.73     93.91 o 
   0   2  10     1860.71     1796.19     57.48 o 
   2   2  10     2640.10     2722.78     74.23 o 
   4   2  10     1592.24     1525.01     58.98 o 
   6   2  10      130.86      195.04     34.10 o 
   8   2  10      590.13      670.70     54.35 o 
  10   2  10     1352.74     1513.67     77.00 o 
  12   2  10     1011.24     1157.51     86.66 o 
 -21   3  10        0.17       30.23     43.18 o 
 -19   3  10       53.29      215.48     53.00 o 
 -17   3  10      907.33      925.42     72.78 o 
 -15   3  10       94.25      103.95     33.62 o 
 -13   3  10      519.57      589.49     57.01 o 
 -11   3  10      171.36      221.03     31.94 o 
  -9   3  10      200.18      252.41     28.23 o 
  -7   3  10      298.42      349.96     25.91 o 
  -5   3  10      964.23      999.72     35.10 o 
  -3   3  10      145.54      167.39     27.96 o 
  -1   3  10     1446.87     1408.71     56.55 o 
   1   3  10       34.65       79.74     34.98 o 
   3   3  10      283.99      351.43     35.28 o 
   5   3  10     1183.25     1128.55     58.41 o 
   7   3  10      606.38      672.48     56.45 o 
   9   3  10      235.58      585.10    115.89 o 
  11   3  10      577.33      625.55     64.97 o 
  13   3  10        0.27       -5.79     47.91 o 
 -20   4  10        1.88      117.72     80.99 o 
 -18   4  10      214.37      365.88     64.33 o 
 -16   4  10     2047.74     1893.28    106.29 o 
 -14   4  10      667.42      701.66     53.86 o 
 -12   4  10       11.71       18.81     25.83 o 
 -10   4  10       88.58      127.81     38.52 o 
  -8   4  10        6.64      135.94     28.62 o 
  -6   4  10     1825.91     1792.63     46.57 o 
  -4   4  10     3025.51     3042.92     73.54 o 
  -2   4  10       95.30      139.13     28.64 o 
   0   4  10       44.23       33.14     24.40 o 
   2   4  10       17.86       96.98     38.55 o 
   4   4  10      149.74      212.15     36.73 o 
   6   4  10     1518.37     1507.95     70.75 o 
   8   4  10       53.08      121.71     59.55 o 
  10   4  10       22.60      239.31     68.63 o 
  12   4  10     1238.77     1315.22     95.37 o 
 -19   5  10       85.06      288.36     67.35 o 
 -17   5  10     1761.27     1726.81    120.87 o 
 -15   5  10     1699.63     1659.64     94.85 o 
 -13   5  10     4926.00     4729.84    146.83 o 
 -11   5  10     2234.20     2269.21     94.84 o 
  -9   5  10     2228.14     2262.22     77.20 o 
  -7   5  10      666.51      671.54     45.50 o 
  -5   5  10     2855.45     2767.55     94.77 o 
  -3   5  10     1242.68     1242.07     53.92 o 
  -1   5  10      524.11      535.59     41.07 o 
   1   5  10      174.05      136.48     34.12 o 
   3   5  10     2587.70     2547.52     87.07 o 
   5   5  10     2540.16     2749.58     95.15 o 
   7   5  10     1626.45     1544.47     79.41 o 
   9   5  10      450.80      637.47     66.15 o 
  11   5  10     1521.62     1490.81    101.50 o 
 -18   6  10     1713.48     2022.69    126.85 o 
 -16   6  10     1123.67     1012.78     87.60 o 
 -14   6  10     2966.38     2732.48    119.99 o 
 -12   6  10     1043.25     1064.56     63.32 o 
 -10   6  10     5592.81     5683.77    136.39 o 
  -8   6  10     2848.93     2921.85     91.81 o 
  -6   6  10     6888.12     6682.03    139.17 o 
  -4   6  10      555.06      797.04     62.56 o 
  -2   6  10      871.65      846.46     49.02 o 
   0   6  10      143.17      185.58     65.16 o 
   2   6  10     1552.54     1639.57     80.39 o 
   4   6  10     6357.30     6959.21    264.05 o 
   6   6  10     5493.26     5444.65    147.32 o 
   8   6  10     1191.94     1229.07     89.11 o 
 -15   7  10      345.15      654.83     81.72 o 
 -13   7  10     1178.18     1084.31     90.33 o 
 -11   7  10     1270.01     1267.29     79.57 o 
  -9   7  10     1975.66     2128.87    109.74 o 
  -7   7  10     2601.65     2576.84     95.67 o 
  -5   7  10     5512.72     5609.21    161.39 o 
  -3   7  10     5998.13     6116.99    172.80 o 
  -1   7  10     1969.70     2121.30    130.12 o 
   1   7  10     2574.39     2748.83    160.17 o 
   3   7  10     4601.94     4735.10    135.08 o 
   5   7  10     3263.88     3204.17    111.86 o 
   7   7  10     1519.97     1516.90    100.40 o 
 -14   8  10      288.36      414.99     75.20 o 
 -12   8  10     1412.13     1500.36    156.37 o 
 -10   8  10      179.30      281.38     65.81 o 
  -8   8  10     2488.09     2332.10     97.76 o 
  -6   8  10     1672.39     1604.89     96.91 o 
  -4   8  10     2337.46     2182.78    106.44 o 
  -2   8  10     4817.66     4893.72    163.62 o 
   0   8  10     2382.83     2374.66    114.88 o 
   2   8  10     3160.72     2863.51    131.29 o 
   4   8  10     2602.58     2347.25    120.99 o 
  -9   9  10      275.03      471.94    103.06 o 
  -7   9  10      331.60      308.69     75.23 o 
  -5   9  10      389.60      557.80     72.71 o 
  -3   9  10      567.27      558.85     72.96 o 
  -1   9  10      998.44      951.64    110.08 o 
 -21   1  11       72.52       81.78     46.14 o 
 -19   1  11      387.68      353.43     42.33 o 
 -17   1  11      553.13      674.26     46.87 o 
 -15   1  11      897.01      891.92     47.37 o 
 -13   1  11     1585.23     1740.10     62.85 o 
 -11   1  11     4799.19     5243.20     99.66 o 
  -9   1  11     3952.83     4126.20     83.07 o 
  -7   1  11     2255.90     2363.52     57.45 o 
  -5   1  11     2639.97     2744.77     59.39 o 
  -3   1  11     2760.16     2753.25     55.55 o 
  -1   1  11     1091.66     1031.14     47.16 o 
   1   1  11     1349.42     1220.03     49.46 o 
   3   1  11       23.10       71.44     33.71 o 
   5   1  11      496.79      626.68     79.21 o 
   7   1  11     1580.01     1437.61     81.15 o 
   9   1  11     3072.84     2850.83    117.25 o 
  11   1  11      278.73      279.10     60.26 o 
 -22   2  11      450.99      476.42     73.52 o 
 -20   2  11     1811.17     1840.79    101.47 o 
 -18   2  11     2093.80     2061.35     86.50 o 
 -16   2  11     2020.04     1979.58     76.52 o 
 -14   2  11     4553.16     4399.70    100.05 o 
 -12   2  11     1885.25     1935.65     68.90 o 
 -10   2  11     3839.97     3833.16     79.32 o 
  -8   2  11    16586.71    16845.37    204.28 o 
  -6   2  11     1102.25     1143.16     40.00 o 
  -4   2  11     2973.40     2889.08     58.12 o 
  -2   2  11     9518.98     9972.32    169.12 o 
   0   2  11     1801.49     1885.60     62.48 o 
   2   2  11     5188.84     5162.91    114.41 o 
   4   2  11     5225.16     5192.69    141.82 o 
   6   2  11     4518.42     4462.40    115.47 o 
   8   2  11     3343.09     3376.54    121.48 o 
  10   2  11     1336.99     1242.95     90.14 o 
  12   2  11     1666.43     1590.04    126.12 o 
 -21   3  11      773.96      742.97     84.24 o 
 -19   3  11     1477.21     1495.25     92.68 o 
 -17   3  11     5748.78     5231.54    131.62 o 
 -15   3  11     1713.71     1771.30     74.64 o 
 -13   3  11     6616.35     6522.01    142.29 o 
 -11   3  11     5544.24     5477.36    118.92 o 
  -9   3  11     1851.65     1824.73     55.32 o 
  -7   3  11       49.03       95.56     27.91 o 
  -5   3  11      943.85     1047.41     44.97 o 
  -3   3  11     8445.15     8338.75    149.53 o 
  -1   3  11    12890.54    13040.27    205.86 o 
   1   3  11    15356.45    15610.62    240.60 o 
   3   3  11     3900.74     3711.97    113.23 o 
   5   3  11     3600.84     3700.35    103.52 o 
   7   3  11     6602.90     6476.75    154.78 o 
   9   3  11     3227.91     3021.64    111.21 o 
  11   3  11     1664.55     1706.68    109.27 o 
 -20   4  11      384.87      317.14     67.29 o 
 -18   4  11      690.69      758.00     76.70 o 
 -16   4  11     2348.12     2296.15    109.15 o 
 -14   4  11     6051.54     6101.22    142.35 o 
 -12   4  11     1018.10     1156.37     60.74 o 
 -10   4  11     5899.86     5835.11    143.45 o 
  -8   4  11      354.37      408.54     36.92 o 
  -6   4  11     1031.06     1023.64     43.10 o 
  -4   4  11      977.69      964.60     49.84 o 
  -2   4  11    12774.03    12890.26    208.28 o 
   0   4  11     4463.20     4134.00    107.55 o 
   2   4  11     1960.46     1854.92     75.51 o 
   4   4  11     5524.27     5429.83    133.58 o 
   6   4  11     5851.08     5982.62    149.93 o 
   8   4  11     5078.76     5128.78    149.23 o 
  10   4  11     3341.33     3258.91    129.48 o 
 -19   5  11       87.94      134.32     58.14 o 
 -17   5  11      567.30      621.55    112.55 o 
 -15   5  11        4.21       67.04     54.74 o 
 -13   5  11     1343.74     1393.75     70.37 o 
 -11   5  11     4292.83     4173.15    116.50 o 
  -9   5  11     3226.33     3160.89     93.72 o 
  -7   5  11     1853.64     1774.07     67.59 o 
  -5   5  11     2018.45     1860.82     86.08 o 
  -3   5  11     2735.12     2631.65     80.03 o 
  -1   5  11     3022.50     3023.21    117.58 o 
   1   5  11      486.53      419.82     47.38 o 
   3   5  11       49.52      115.37     62.00 o 
   5   5  11     4093.09     4009.51    122.93 o 
   7   5  11     5451.68     5208.39    151.02 o 
   9   5  11     1551.09     1600.78    103.00 o 
 -18   6  11       38.90      152.47     69.98 o 
 -16   6  11      476.11      543.38     73.80 o 
 -14   6  11       35.50       17.04     44.85 o 
 -12   6  11      562.76      666.25     59.54 o 
 -10   6  11      711.40      692.18    110.22 o 
  -8   6  11      439.77      508.53     66.40 o 
  -6   6  11      765.08      813.29     73.35 o 
  -4   6  11     3822.32     3754.64    128.14 o 
  -2   6  11     2726.88     2735.74    111.72 o 
   0   6  11      528.61      468.87     48.82 o 
   2   6  11       32.04       74.76     50.10 o 
   4   6  11       84.05      119.32     41.55 o 
   6   6  11      583.43      690.78     68.06 o 
   8   6  11       96.19      125.89     55.31 o 
 -15   7  11       19.64      146.11     76.90 o 
 -13   7  11       60.71       42.99     52.59 o 
 -11   7  11      560.33      541.28     60.79 o 
  -9   7  11       15.07      184.28     68.78 o 
  -7   7  11       66.33      222.31     75.96 o 
  -5   7  11       47.94       62.84     61.07 o 
  -3   7  11      226.42      313.64     58.53 o 
  -1   7  11     1165.35     1138.17     83.87 o 
   1   7  11      172.25      263.14     57.80 o 
   3   7  11      643.52      673.41     71.23 o 
   5   7  11       43.12      102.11     61.90 o 
 -12   8  11      106.17      104.65     62.18 o 
 -10   8  11      219.59      461.35     96.35 o 
  -8   8  11      119.10      159.35     55.20 o 
  -6   8  11     1277.81     1239.68     90.08 o 
  -4   8  11       30.59      227.27     65.12 o 
  -2   8  11      850.18      857.14     93.48 o 
   0   8  11     1282.96     1363.14     99.16 o 
   2   8  11      574.88      593.64     80.09 o 
 -20   0  12     2394.74     2624.81    124.75 o 
 -18   0  12     1884.82     1829.32     99.58 o 
 -16   0  12     2063.00     1952.92     99.43 o 
 -14   0  12     7557.06     7448.08    228.40 o 
 -12   0  12     5512.83     5910.33    335.28 o 
 -10   0  12      911.63      969.52    118.51 o 
  -8   0  12    10865.65    11192.81    229.59 o 
  -6   0  12    10465.63    10867.56    349.46 o 
  -4   0  12     3322.15     3503.04    102.57 o 
  -2   0  12     3564.12     3815.46    100.50 o 
   0   0  12     3030.00     3489.86    199.49 o 
   2   0  12     4770.45     4595.13    184.76 o 
   4   0  12     8415.08     8118.48    276.17 o 
   6   0  12     2805.56     2790.05    157.74 o 
   8   0  12     2690.86     2744.33    170.58 o 
  10   0  12     5294.27     5238.38    259.78 o 
 -21   1  12     2536.20     2302.28    113.98 o 
 -19   1  12     1611.09     1427.63     73.17 o 
 -17   1  12     2808.01     2695.28     81.71 o 
 -15   1  12      983.62      978.02     49.26 o 
 -13   1  12     4130.53     4094.99     89.93 o 
 -11   1  12     7096.24     7232.61    125.32 o 
  -9   1  12      186.05      280.66     49.40 o 
  -7   1  12     3696.22     3767.48     81.51 o 
  -5   1  12    11190.94    11390.90    213.21 o 
  -3   1  12     4779.47     4708.23    101.81 o 
  -1   1  12     1689.59     1714.45     58.85 o 
   1   1  12     5918.43     5967.90    119.28 o 
   3   1  12     6759.08     6571.49    167.64 o 
   5   1  12     5583.79     5412.80    161.95 o 
   7   1  12     2580.87     2592.01    116.20 o 
   9   1  12     3910.29     4036.72    158.16 o 
  11   1  12      820.90      780.70     89.39 o 
 -20   2  12      548.52      698.65     72.78 o 
 -18   2  12      279.31      338.28     48.15 o 
 -16   2  12     1215.49     1091.30     62.29 o 
 -14   2  12     4424.56     4202.75     95.51 o 
 -12   2  12       28.88       33.71     27.99 o 
 -10   2  12       87.39      123.66     35.17 o 
  -8   2  12      530.76      589.18     46.65 o 
  -6   2  12     4912.46     4972.00    107.15 o 
  -4   2  12     1564.81     1396.09     61.92 o 
  -2   2  12     3510.13     3459.08     91.06 o 
   0   2  12     3144.46     3043.99     85.36 o 
   2   2  12     8009.91     7798.35    155.13 o 
   4   2  12     8071.15     7460.67    156.67 o 
   6   2  12      868.42      931.56     65.03 o 
   8   2  12      444.67      577.72     71.34 o 
  10   2  12      454.35      534.64     77.48 o 
 -19   3  12      106.89       22.38     40.24 o 
 -17   3  12       69.89      246.42     52.41 o 
 -15   3  12       79.37      397.14     97.00 o 
 -13   3  12      958.90      989.63     85.68 o 
 -11   3  12      212.12      217.59     38.71 o 
  -9   3  12       33.14       83.84     38.60 o 
  -7   3  12        0.35       28.10     29.62 o 
  -5   3  12     2509.10     2452.50     75.98 o 
  -3   3  12      653.28      657.41     50.74 o 
  -1   3  12        8.40      -13.95     23.75 o 
   1   3  12     1469.09     1309.44     65.76 o 
   3   3  12      669.89      749.46     62.62 o 
   5   3  12      284.10      298.38     61.33 o 
   7   3  12      224.18      265.02     49.47 o 
   9   3  12      277.26      221.40     65.64 o 
 -18   4  12      493.77      509.96     70.05 o 
 -16   4  12       64.59      144.14     65.64 o 
 -14   4  12       34.37       48.29     38.03 o 
 -12   4  12     1292.93     1400.58     68.46 o 
 -10   4  12      200.01      314.69     42.73 o 
  -8   4  12      170.53      203.11     48.49 o 
  -6   4  12      161.07      194.71     33.54 o 
  -4   4  12      519.53      573.33     46.38 o 
  -2   4  12     1840.95     1850.60     74.21 o 
   0   4  12     5005.30     5119.02    124.03 o 
   2   4  12     1207.53     1272.14     68.74 o 
   4   4  12      899.11      962.06     75.90 o 
   6   4  12      206.78      265.96     51.94 o 
   8   4  12        3.51      207.24    101.19 o 
 -17   5  12      690.72      603.06     84.17 o 
 -15   5  12        2.19       15.27     41.52 o 
 -13   5  12      474.81      701.42     59.39 o 
 -11   5  12      505.85      559.33     62.59 o 
  -9   5  12     2097.15     2106.77     80.42 o 
  -7   5  12     1763.06     1787.92     93.02 o 
  -5   5  12      954.06     1140.47     76.27 o 
  -3   5  12     2159.59     2183.32     80.22 o 
  -1   5  12     3161.70     3140.85    100.06 o 
   1   5  12     6636.53     6562.16    154.46 o 
   3   5  12     3811.44     3576.91    116.18 o 
   5   5  12      932.68     1014.17     82.90 o 
   7   5  12     1014.30      975.49     77.22 o 
 -16   6  12      485.53      659.15     81.24 o 
 -14   6  12      955.78     1080.54     87.49 o 
 -12   6  12       52.63       93.91     52.31 o 
 -10   6  12     2685.39     2681.27    114.69 o 
  -8   6  12     2486.59     2390.91    110.79 o 
  -6   6  12     8040.21     8080.30    216.10 o 
  -4   6  12     1611.80     1686.25     96.00 o 
  -2   6  12     2693.64     2837.85    117.81 o 
   0   6  12     2056.54     2061.48     89.33 o 
   2   6  12     3249.85     3208.30    113.32 o 
   4   6  12     3612.55     3673.65    154.76 o 
   6   6  12     2219.56     2227.47    111.13 o 
 -13   7  12     1540.35     1562.89    105.48 o 
 -11   7  12     1415.35     1320.97    106.80 o 
  -9   7  12     1691.93     1578.87     99.89 o 
  -7   7  12     2280.97     2381.67    116.29 o 
  -5   7  12     2006.62     1742.70    109.39 o 
  -3   7  12      735.20      721.40    127.03 o 
  -1   7  12      709.42      837.04     83.03 o 
   1   7  12     4824.33     4905.54    267.23 o 
   3   7  12     2816.91     2870.73    165.81 o 
 -10   8  12      553.45      740.86    107.68 o 
  -8   8  12     1920.79     1666.45    112.38 o 
  -6   8  12      835.98      765.62     84.85 o 
  -4   8  12     1384.57     1333.99     99.21 o 
  -2   8  12       35.68      164.68     60.09 o 
 -21   1  13      817.53      684.88     78.88 o 
 -19   1  13      202.49      274.22     46.87 o 
 -17   1  13      160.16      263.66     41.50 o 
 -15   1  13      106.04      106.47     31.06 o 
 -13   1  13      195.23      258.54     35.05 o 
 -11   1  13      277.00      330.00     37.20 o 
  -9   1  13      102.03      152.73     38.21 o 
  -7   1  13     1070.75     1072.55     49.23 o 
  -5   1  13     2747.17     2770.10     67.16 o 
  -3   1  13     1739.51     1831.33     67.63 o 
  -1   1  13      786.21      754.38     47.27 o 
   1   1  13      658.80      790.44     72.11 o 
   3   1  13      206.00      302.84     79.36 o 
   5   1  13     1584.80     1673.51    160.84 o 
   7   1  13      555.65      547.18     73.06 o 
   9   1  13      496.18      546.54     78.30 o 
 -20   2  13      658.59      748.69     77.79 o 
 -18   2  13     1157.20     1216.67     92.84 o 
 -16   2  13     2553.67     2499.92     94.05 o 
 -14   2  13     2080.37     2052.22     79.89 o 
 -12   2  13        4.83       49.74     41.29 o 
 -10   2  13      257.15      306.09     36.97 o 
  -8   2  13      699.88      779.21     45.33 o 
  -6   2  13     2735.68     2665.89     85.09 o 
  -4   2  13     9643.87     9802.25    181.86 o 
  -2   2  13     3815.80     3786.21    101.39 o 
   0   2  13     2949.83     2962.05     89.38 o 
   2   2  13     1551.72     1385.92    111.64 o 
   4   2  13     3266.58     3360.84    132.88 o 
   6   2  13     4087.91     4132.04    151.09 o 
   8   2  13     1175.27     1235.46    118.71 o 
 -19   3  13      224.34      204.87     56.35 o 
 -17   3  13     1950.70     1989.40     90.41 o 
 -15   3  13     2798.89     2994.44    124.79 o 
 -13   3  13     4809.02     4830.82    128.08 o 
 -11   3  13     5254.27     5324.01    129.71 o 
  -9   3  13     1724.45     1787.99     59.51 o 
  -7   3  13     1977.53     2008.88     73.56 o 
  -5   3  13     6423.74     6327.27    185.96 o 
  -3   3  13     6837.34     6784.08    148.39 o 
  -1   3  13     4847.39     4865.96    123.89 o 
   1   3  13     7857.95     7580.70    169.44 o 
   3   3  13     3737.74     3708.67    115.91 o 
   5   3  13     5850.52     5890.62    155.09 o 
   7   3  13     3140.66     3152.24    143.95 o 
 -18   4  13     1194.70     1140.76     92.29 o 
 -16   4  13     1081.63     1054.32     74.84 o 
 -14   4  13     3263.70     3236.45    108.00 o 
 -12   4  13     1345.16     1300.21     72.39 o 
 -10   4  13     5687.85     5795.56    139.57 o 
  -8   4  13     4803.67     4809.15    147.09 o 
  -6   4  13     8314.62     8051.77    162.95 o 
  -4   4  13     3343.87     3526.71    103.18 o 
  -2   4  13     8636.20     8574.32    182.68 o 
   0   4  13     3699.83     3572.58    108.73 o 
   2   4  13     3516.59     3451.79    114.42 o 
   4   4  13     4723.68     4618.16    140.63 o 
   6   4  13     1377.63     1486.92    103.43 o 
 -17   5  13     1010.25     1035.40     97.03 o 
 -15   5  13      467.10      539.39     75.29 o 
 -13   5  13     1147.62     1066.86     73.49 o 
 -11   5  13      860.19      934.14     64.66 o 
  -9   5  13     1413.50     1382.36     85.36 o 
  -7   5  13     1802.84     1792.04     95.42 o 
  -5   5  13     4037.74     3995.43    137.63 o 
  -3   5  13     4681.41     4741.12    129.06 o 
  -1   5  13     1763.67     1868.63     85.00 o 
   1   5  13     1669.26     1660.17     84.30 o 
   3   5  13      514.65      639.95     86.04 o 
   5   5  13      458.73      551.49     75.68 o 
 -14   6  13      242.32      326.19     69.88 o 
 -12   6  13      148.60      115.39     52.48 o 
 -10   6  13        1.09       85.65     86.81 o 
  -8   6  13     1162.17     1018.68    100.96 o 
  -6   6  13        4.94      -21.83     46.61 o 
  -4   6  13      134.63      224.99     60.55 o 
  -2   6  13       67.59       33.50     78.11 o 
   0   6  13      211.61      243.97     64.85 o 
   2   6  13      643.69      578.85     67.63 o 
 -11   7  13       32.17      129.14     59.60 o 
  -9   7  13      167.44      253.50     61.89 o 
  -7   7  13       19.95       10.17     42.18 o 
  -5   7  13      617.05      690.96     80.36 o 
  -3   7  13     1209.74     1087.98     94.24 o 
  -1   7  13      181.14      326.77     69.12 o 
 -20   0  14     1851.03     1939.37    141.30 o 
 -18   0  14     2908.56     2666.92    140.86 o 
 -16   0  14       29.80       74.63     45.43 o 
 -14   0  14        6.55      142.28     45.20 o 
 -12   0  14      730.01      659.62     75.18 o 
 -10   0  14     5489.36     5332.68    164.14 o 
  -8   0  14    24612.52    25133.69    829.39 o 
  -6   0  14     3375.45     3669.68    122.96 o 
  -4   0  14     4346.21     4409.00    203.43 o 
  -2   0  14     9042.31     8700.40    299.63 o 
   0   0  14     9228.49     9094.20    329.35 o 
   2   0  14     5039.53     4508.50    227.78 o 
   4   0  14     3286.69     3422.55    198.63 o 
   6   0  14      992.26     1069.92    130.42 o 
 -19   1  14      405.24      466.75     57.18 o 
 -17   1  14     1673.46     1552.25     76.16 o 
 -15   1  14      783.63      754.67     54.62 o 
 -13   1  14      177.89      222.77     39.43 o 
 -11   1  14     3753.62     3742.48     95.92 o 
  -9   1  14     4865.13     5152.79    110.38 o 
  -7   1  14     5954.39     6024.13    119.17 o 
  -5   1  14     2667.12     2653.32     88.45 o 
  -3   1  14     3580.13     3544.85     99.88 o 
  -1   1  14     4610.09     4372.73    149.59 o 
   1   1  14    10813.00    10448.23    252.60 o 
   3   1  14     2176.97     2218.81    113.08 o 
   5   1  14      684.43      772.15     84.08 o 
   7   1  14     1987.70     2118.48    122.60 o 
 -18   2  14     1686.45     1700.62     85.07 o 
 -16   2  14     1400.81     1272.83     79.93 o 
 -14   2  14     1124.22     1056.70     67.24 o 
 -12   2  14      915.10      923.61     54.95 o 
 -10   2  14     5578.27     5551.42    201.09 o 
  -8   2  14     4097.00     4110.05     94.45 o 
  -6   2  14      359.68      415.06     47.73 o 
  -4   2  14      243.98      218.09     42.25 o 
  -2   2  14     2105.50     2070.91     81.85 o 
   0   2  14     2172.91     2019.63     87.13 o 
   2   2  14     1512.69     1461.77    104.96 o 
   4   2  14     2165.40     2214.76    115.95 o 
   6   2  14      760.06      904.67     91.20 o 
 -17   3  14      757.23      599.71     64.19 o 
 -15   3  14      311.05      438.41     54.46 o 
 -13   3  14      178.74      232.91     46.62 o 
 -11   3  14       64.18      129.81     62.64 o 
  -9   3  14      765.97      729.20     68.81 o 
  -7   3  14       54.46      115.34     37.84 o 
  -5   3  14      137.29      149.38     39.50 o 
  -3   3  14       88.90       56.18     39.70 o 
  -1   3  14       36.42       15.58     31.37 o 
   1   3  14       54.59       59.74     39.18 o 
   3   3  14       51.05      149.35     56.11 o 
   5   3  14      409.53      439.71     77.40 o 
 -16   4  14       20.50      183.31     54.64 o 
 -14   4  14      720.06      718.06     67.36 o 
 -12   4  14      186.17      273.47     48.09 o 
 -10   4  14      726.80      732.65     96.84 o 
  -8   4  14     1250.51     1293.48     85.43 o 
  -6   4  14       85.01      169.03     59.79 o 
  -4   4  14       41.52       36.97     35.09 o 
  -2   4  14       12.38      168.00     90.84 o 
   0   4  14       92.94      246.87     62.58 o 
   2   4  14     1143.53     1135.17     79.41 o 
   4   4  14      530.88      568.12     82.60 o 
 -15   5  14      154.98      187.15     86.55 o 
 -13   5  14     1354.18     1372.50     99.98 o 
 -11   5  14     1008.32     1045.79    105.96 o 
  -9   5  14     2048.45     1983.32    105.34 o 
  -7   5  14     1389.79     1390.17     90.60 o 
  -5   5  14     1011.27     1029.94     82.09 o 
  -3   5  14     1227.80     1282.00     89.13 o 
  -1   5  14     1123.08     1234.94     79.47 o 
   1   5  14     2787.77     2850.61    110.89 o 
   3   5  14      747.46      834.70     75.11 o 
 -12   6  14      297.69      452.62     74.37 o 
 -10   6  14     1711.11     1753.86    108.30 o 
  -8   6  14     1934.46     1932.53    110.93 o 
  -6   6  14     3904.97     3970.42    152.36 o 
  -4   6  14     1831.55     1926.95    144.35 o 
  -2   6  14     4049.54     3777.19    158.22 o 
   0   6  14     2401.73     2577.47    135.52 o 
  -7   7  14     2873.51     2931.42    146.56 o 
  -5   7  14     1753.53     1624.48    113.18 o 
 -17   1  15      475.56      409.16     54.86 o 
 -15   1  15      520.04      506.96     54.64 o 
 -13   1  15      543.35      623.80     49.13 o 
 -11   1  15     1385.68     1304.95     67.45 o 
  -9   1  15        9.91      157.80     36.18 o 
  -7   1  15     2627.81     2503.93     93.84 o 
  -5   1  15     2525.12     2367.66     90.62 o 
  -3   1  15     4483.04     4322.52    150.88 o 
  -1   1  15      730.88      679.91     76.83 o 
   1   1  15      140.30      180.98     69.67 o 
   3   1  15      218.58      316.40     66.51 o 
   5   1  15      194.14      264.73     67.67 o 
 -18   2  15      282.99      348.24     55.17 o 
 -16   2  15       85.99      188.07     67.98 o 
 -14   2  15     3092.38     3022.70    104.75 o 
 -12   2  15     4826.64     5010.30    149.69 o 
 -10   2  15     2227.25     2275.54     81.84 o 
  -8   2  15     2923.30     2879.05    101.77 o 
  -6   2  15     3090.15     3188.48    139.21 o 
  -4   2  15     3961.85     3943.18    119.20 o 
  -2   2  15     3868.84     3682.25    151.02 o 
   0   2  15     2419.79     2304.94    152.29 o 
   2   2  15      348.05      453.14     74.53 o 
   4   2  15     2146.32     2120.51    123.65 o 
 -17   3  15      300.58      319.74     61.48 o 
 -15   3  15      841.11      921.08     73.72 o 
 -13   3  15     3435.17     3570.74    122.09 o 
 -11   3  15     5329.30     5518.20    211.31 o 
  -9   3  15     1290.63     1361.49     86.75 o 
  -7   3  15     2715.32     2671.65    100.10 o 
  -5   3  15     5542.15     5562.47    150.68 o 
  -3   3  15     4499.67     4366.04    131.20 o 
  -1   3  15      942.01      960.08     72.37 o 
   1   3  15     1887.49     1876.02    112.11 o 
   3   3  15     2222.76     2334.77    126.78 o 
 -16   4  15      264.50      334.86     92.14 o 
 -14   4  15     1574.09     1562.11    104.22 o 
 -12   4  15     1332.64     1350.44     95.13 o 
 -10   4  15     1075.04     1070.12     87.13 o 
  -8   4  15     1159.60     1180.99     86.15 o 
  -6   4  15     3364.17     3187.27    134.10 o 
  -4   4  15     2366.97     2377.96    116.97 o 
  -2   4  15     3597.24     3362.17    119.71 o 
   0   4  15     1195.99     1274.98     80.84 o 
   2   4  15     1802.99     1866.47    119.35 o 
 -13   5  15      878.69      872.52     86.09 o 
 -11   5  15     1091.92     1034.13     88.20 o 
  -9   5  15      293.60      463.88     70.37 o 
  -7   5  15      252.27      283.54     61.59 o 
  -5   5  15     3308.05     3055.65    132.53 o 
  -3   5  15     1732.29     1636.62    147.36 o 
  -1   5  15      688.85      743.49     81.25 o 
  -8   6  15      556.13      509.61     77.86 o 
  -6   6  15      236.84      234.54     66.94 o 
  -4   6  15      784.56      786.43     86.05 o 
 -16   0  16     2893.05     2819.81    136.43 o 
 -14   0  16     5416.70     5162.20    183.68 o 
 -12   0  16     3581.19     3663.04    152.86 o 
 -10   0  16     2893.98     2799.23    131.01 o 
  -8   0  16     1682.70     1882.26    158.56 o 
  -6   0  16     2333.64     2298.17    161.98 o 
  -4   0  16     5497.21     5421.90    274.36 o 
  -2   0  16     2819.85     2625.16    181.36 o 
   0   0  16     4546.99     4724.95    249.06 o 
   2   0  16     1072.90     1300.41    310.19 o 
 -17   1  16     1031.52      903.32     80.10 o 
 -15   1  16     2429.16     2350.93     98.73 o 
 -13   1  16     1755.58     1780.11     76.72 o 
 -11   1  16     5114.55     4936.39    124.38 o 
  -9   1  16     2104.19     2239.73     97.06 o 
  -7   1  16     2952.84     2832.37    106.55 o 
  -5   1  16     2183.93     2096.94    115.43 o 
  -3   1  16     2383.01     2333.96    119.74 o 
  -1   1  16     1634.71     1762.28    112.53 o 
   1   1  16     2893.41     2912.06    149.56 o 
 -16   2  16      194.06      145.95     50.23 o 
 -14   2  16      376.35      344.48     56.10 o 
 -12   2  16     1922.98     1734.33    106.45 o 
 -10   2  16     1549.98     1524.10    104.55 o 
  -8   2  16     1559.04     1623.00     86.37 o 
  -6   2  16     1289.52     1135.47     77.46 o 
  -4   2  16      525.78      524.08     75.36 o 
  -2   2  16     1304.55     1265.44    108.11 o 
   0   2  16      673.40      760.27     92.26 o 
   2   2  16      544.60      656.70     86.12 o 
 -15   3  16       14.21      112.00     88.41 o 
 -13   3  16        6.43      -31.87     47.08 o 
 -11   3  16       22.59       96.99     77.50 o 
  -9   3  16      200.61      221.58     55.46 o 
  -7   3  16      145.10      216.13     60.13 o 
  -5   3  16      227.54      253.44     52.72 o 
  -3   3  16      256.54      346.83     70.85 o 
  -1   3  16      232.98      417.83     94.64 o 
 -12   4  16        0.37      105.40     54.56 o 
 -10   4  16     1288.57     1393.43    104.18 o 
  -8   4  16      627.91      636.56     75.67 o 
  -6   4  16      358.93      509.15     70.86 o 
  -4   4  16      320.44      481.00     73.97 o 
  -2   4  16       22.89       -0.45     50.91 o 
  -9   5  16     1217.65     1236.83    118.77 o 
  -7   5  16      730.07      907.04     90.13 o 
 -13   1  17      240.76      380.16     71.35 o 
 -11   1  17      302.57      306.24     57.01 o 
  -9   1  17       20.41      169.64     63.20 o 
  -7   1  17      468.04      510.61     74.81 o 
  -5   1  17       70.99      232.63     68.85 o 
  -3   1  17      726.40      722.11     85.60 o 
  -1   1  17      328.30      454.75     76.64 o 
 -12   2  17      123.70      279.88     68.22 o 
 -10   2  17     1361.87     1375.30     96.96 o 
  -8   2  17     3815.84     3837.16    163.40 o 
  -6   2  17      838.98     1001.37     97.79 o 
  -4   2  17     1061.91     1157.75    123.37 o 
  -2   2  17      665.56      812.95    100.89 o 
 -11   3  17     1635.09     1531.84    108.90 o 
  -9   3  17     2490.53     2226.73    122.25 o 
  -7   3  17     3287.05     3039.54    143.54 o 
  -5   3  17     2178.87     1975.74    151.52 o 
                                                 
